# Supplementary material for: Geographical and seasonal variations of soil microbiomes and metabolomes in the core production area of Jiang-flavor Baijiu: a multi-omics characterization
Source: Front Microbiol. 2026 Apr 27;17:1816391. doi: 10.3389/fmicb.2026.1816391 (PMC13158678; doi:10.3389/fmicb.2026.1816391)
Supplement: SUPPLEMENTARY TABLE S1 — Summary of sequencing data quality control and filtering statistics for all samples. [file Table_1.xlsx]

## Sheet: Table-S1
Table S1 Summary of sequencing data quality control and filtering statistics for all samples.
Sample ID	Raw Reads	Clean Reads	Denoised Reads	Merged Reads	Non-chimeric Reads
M01	80132	79921	79096	62096	52159
M02	80125	79910	79096	62431	53128
M03	79980	79736	78833	61605	51207
NM11	80011	79822	75653	61010	56843
NM12	80392	80156	77785	61115	56748
NM13	79956	79761	77997	63924	59117
NM21	79835	79638	77376	60602	54814
NM22	80098	79909	78558	62105	56292
NM23	80009	79821	78004	62411	57009
SM11	79690	79468	78750	68379	60727
SM12	80197	79960	79096	64005	56014
SM13	80473	80267	79491	65483	57857
SM21	79977	79748	77465	60570	54432
SM22	80133	79939	77577	59419	53453
SM23	80144	79928	77507	60301	54189
