# Supplementary material for: Geographical and seasonal variations of soil microbiomes and metabolomes in the core production area of Jiang-flavor Baijiu: a multi-omics characterization
Source: Front Microbiol. 2026 Apr 27;17:1816391. doi: 10.3389/fmicb.2026.1816391 (PMC13158678; doi:10.3389/fmicb.2026.1816391)
Supplement: SUPPLEMENTARY TABLE S2 — Determination results of soil microbial biomass and moisture content at different sampling sites. [file Table_2.xlsx]

## Sheet: Sheet1
Table S2 Determination Results of Soil Microbial Biomass and Moisture Content at Different Sampling Sites
Sample	Microbial biomass phosphorus (mg/kg)	Microbial biomass nitrogen (mg/kg)	Moisture content (%)	Microbial biomass carbon (mg/kg)
A-1	4.41754	21.2042	17.801	231.041
A-2	5.41387	16.9149	18.1208	166.638
A-3	3.22949	20.5748	17.4359	191.937
B-1	7.52793	19.3341	17.3184	165.507
B-2	6.66951	21.1195	19.4539	176.74
B-3	5.1893	19.4479	19.7531	232.809
C-1	5.14286	18.8343	14.2857	173.025
C-2	3.96258	12.4328	15.978	185.564
C-3	3.80556	13.974	14.1667	137.49
D-1	10.4603	9.85065	19.5467	109.006
D-2	8.52387	10.2464	18.593	102.015
D-3	11.2683	13.8086	18.2243	158.649
E-1	21.6742	3.28476	10.9718	43.9112
E-2	24.3375	4.00525	11.257	36.3677
E-3	20.0116	3.56381	11.3689	57.4805
