# Supplementary material for: Geographical and seasonal variations of soil microbiomes and metabolomes in the core production area of Jiang-flavor Baijiu: a multi-omics characterization
Source: Front Microbiol. 2026 Apr 27;17:1816391. doi: 10.3389/fmicb.2026.1816391 (PMC13158678; doi:10.3389/fmicb.2026.1816391)
Supplement: SUPPLEMENTARY TABLE S3 — KEGG enrichment analysis results of differential metabolic pathways in soils between sampling sites across seasons. [file Table_3.xlsx]

## Sheet: Sheet1
Table S3 KEGG Enrichment Analysis Results of Differential Metabolic Pathways in Soils Between Sampling Sites Across Seasons
Key pairwise site comparisons	KEGG pathway	GeneRatio	BgRatio	pvalue	p.adjust	qvalue	geneID	Count
Sample A and E in autumn	Linoleic acid metabolism	4/291	4/629	0.0453032286456836	0.696120529545488	0.696120529545488	pos_3174/pos_3312/pos_3639/pos_4029	4
Sample A and E in autumn	Biosynthesis of various antibiotics;Metabolic pathways;Biosynthesis of secondary metabolites	8/291	11/629	0.0702532478158281	0.696120529545488	0.696120529545488	pos_2280/pos_2517/pos_2703/pos_2723/pos_2881/pos_3320/pos_386/pos_5178	8
Sample A and E in autumn	Metabolic pathways;Biosynthesis of secondary metabolites	15/291	24/629	0.0781753792484403	0.696120529545488	0.696120529545488	pos_2112/pos_2197/pos_2456/pos_2548/pos_2770/pos_2888/pos_3181/pos_3424/pos_3839/pos_4353/pos_4639/pos_4717/pos_4969/pos_5138/pos_5305	15
Sample A and E in autumn	Two-component system	3/291	3/629	0.098471601153465	0.696120529545488	0.696120529545488	pos_2048/pos_2719/pos_2825	3
Sample A and E in autumn	alpha-Linolenic acid metabolism;Biosynthesis of secondary metabolites	4/291	5/629	0.143303172852026	0.696120529545488	0.696120529545488	pos_2147/pos_2834/pos_3029/pos_3322	4
Sample A and E in autumn	Sesquiterpenoid and triterpenoid biosynthesis;Biosynthesis of secondary metabolites	4/291	5/629	0.143303172852026	0.696120529545488	0.696120529545488	pos_2771/pos_3053/pos_3518/pos_875	4
Sample A and E in autumn	Ubiquinone and other terpenoid-quinone biosynthesis;Metabolic pathways;Biosynthesis of secondary metabolites;Biosynthesis of cofactors	4/291	5/629	0.143303172852026	0.696120529545488	0.696120529545488	pos_2125/pos_2200/pos_2535/pos_2914	4
Sample A and E in autumn	Biosynthesis of type II polyketide products;Biosynthesis of secondary metabolites	6/291	9/629	0.184351214502241	0.696120529545488	0.696120529545488	pos_2055/pos_2427/pos_264/pos_324/pos_3457/pos_4848	6
Sample A and E in autumn	Biosynthesis of type II polyketide products	2/291	2/629	0.213639079319109	0.696120529545488	0.696120529545488	pos_263/pos_373	2
Sample A and E in autumn	Biosynthesis of unsaturated fatty acids;Fatty acid metabolism	2/291	2/629	0.213639079319109	0.696120529545488	0.696120529545488	pos_3878/pos_3955	2
Sample A and E in autumn	Cutin, suberine and wax biosynthesis;Metabolic pathways	2/291	2/629	0.213639079319109	0.696120529545488	0.696120529545488	pos_2724/pos_3879	2
Sample A and E in autumn	Folate biosynthesis;Metabolic pathways;Biosynthesis of cofactors	2/291	2/629	0.213639079319109	0.696120529545488	0.696120529545488	pos_3306/pos_4266	2
Sample A and E in autumn	Limonene and pinene degradation;Biosynthesis of secondary metabolites	2/291	2/629	0.213639079319109	0.696120529545488	0.696120529545488	pos_1387/pos_5366	2
Sample A and E in autumn	Linoleic acid metabolism;Biosynthesis of unsaturated fatty acids;Metabolic pathways	2/291	2/629	0.213639079319109	0.696120529545488	0.696120529545488	pos_3271/pos_4018	2
Sample A and E in autumn	Monobactam biosynthesis;Biosynthesis of secondary metabolites	2/291	2/629	0.213639079319109	0.696120529545488	0.696120529545488	pos_2154/pos_2440	2
Sample A and E in autumn	Phosphotransferase system (PTS)	2/291	2/629	0.213639079319109	0.696120529545488	0.696120529545488	pos_3196/pos_4845	2
Sample A and E in autumn	Polycyclic aromatic hydrocarbon degradation;Microbial metabolism in diverse environments	2/291	2/629	0.213639079319109	0.696120529545488	0.696120529545488	pos_2064/pos_2068	2
Sample A and E in autumn	Terpenoid backbone biosynthesis;Metabolic pathways;Biosynthesis of secondary metabolites	2/291	2/629	0.213639079319109	0.696120529545488	0.696120529545488	pos_2046/pos_2050	2
Sample A and E in autumn	Tryptophan metabolism;Metabolic pathways	2/291	2/629	0.213639079319109	0.696120529545488	0.696120529545488	pos_3000/pos_5111	2
Sample A and E in autumn	Amino sugar and nucleotide sugar metabolism;O-Antigen nucleotide sugar biosynthesis;Metabolic pathways;Biosynthesis of nucleotide sugars	3/291	4/629	0.257976718676809	0.696120529545488	0.696120529545488	pos_2251/pos_230/pos_382	3
Sample A and E in autumn	Indole alkaloid biosynthesis;Biosynthesis of secondary metabolites	3/291	4/629	0.257976718676809	0.696120529545488	0.696120529545488	pos_3007/pos_3461/pos_4362	3
Sample A and E in autumn	Sphingolipid metabolism;Metabolic pathways	3/291	4/629	0.257976718676809	0.696120529545488	0.696120529545488	pos_3155/pos_3274/pos_4001	3
Sample A and E in autumn	2-Oxocarboxylic acid metabolism	4/291	6/629	0.275618802649853	0.696120529545488	0.696120529545488	pos_1101/pos_1261/pos_2214/pos_2342	4
Sample A and E in autumn	alpha-Linolenic acid metabolism	4/291	6/629	0.275618802649853	0.696120529545488	0.696120529545488	pos_1087/pos_2990/pos_3117/pos_3473	4
Sample A and E in autumn	Carotenoid biosynthesis	4/291	6/629	0.275618802649853	0.696120529545488	0.696120529545488	pos_4625/pos_5121/pos_939/pos_957	4
Sample A and E in autumn	Drug metabolism - other enzymes	4/291	6/629	0.275618802649853	0.696120529545488	0.696120529545488	pos_2339/pos_2399/pos_291/pos_421	4
Sample A and E in autumn	Metabolic pathways	7/291	13/629	0.390621727877736	0.696120529545488	0.696120529545488	pos_2310/pos_2580/pos_4255/pos_4658/pos_5059/pos_5192/pos_904	7
Sample A and E in autumn	Steroid biosynthesis;Metabolic pathways;Biosynthesis of secondary metabolites	6/291	11/629	0.399005658720095	0.696120529545488	0.696120529545488	pos_2575/pos_2651/pos_3698/pos_3964/pos_4009/pos_4115	6
Sample A and E in autumn	Biosynthesis of 12-, 14- and 16-membered macrolides	5/291	9/629	0.408160264121423	0.696120529545488	0.696120529545488	pos_1009/pos_3386/pos_4170/pos_4647/pos_5127	5
Sample A and E in autumn	Biosynthesis of ansamycins;Biosynthesis of secondary metabolites	5/291	9/629	0.408160264121423	0.696120529545488	0.696120529545488	pos_2340/pos_2753/pos_3841/pos_4093/pos_4505	5
Sample A and E in autumn	Carotenoid biosynthesis;Metabolic pathways;Biosynthesis of secondary metabolites	3/291	5/629	0.429987037413984	0.696120529545488	0.696120529545488	pos_2721/pos_4340/pos_4611	3
Sample A and E in autumn	Sesquiterpenoid and triterpenoid biosynthesis	3/291	5/629	0.429987037413984	0.696120529545488	0.696120529545488	pos_1060/pos_2291/pos_2644	3
Sample A and E in autumn	Arachidonic acid metabolism	2/291	3/629	0.443974035650398	0.696120529545488	0.696120529545488	pos_2332/pos_3419	2
Sample A and E in autumn	Biosynthesis of various other secondary metabolites;Metabolic pathways;Biosynthesis of secondary metabolites	2/291	3/629	0.443974035650398	0.696120529545488	0.696120529545488	pos_4703/pos_487	2
Sample A and E in autumn	Porphyrin metabolism	2/291	3/629	0.443974035650398	0.696120529545488	0.696120529545488	pos_1019/pos_2369	2
Sample A and E in autumn	Prodigiosin biosynthesis;Metabolic pathways;Biosynthesis of secondary metabolites	2/291	3/629	0.443974035650398	0.696120529545488	0.696120529545488	pos_2466/pos_2476	2
Sample A and E in autumn	Pyrimidine metabolism;Metabolic pathways;Nucleotide metabolism;ABC transporters	2/291	3/629	0.443974035650398	0.696120529545488	0.696120529545488	pos_2180/pos_2220	2
Sample A and E in autumn	Sphingolipid metabolism	2/291	3/629	0.443974035650398	0.696120529545488	0.696120529545488	pos_3478/pos_3990	2
Sample A and E in autumn	Ubiquinone and other terpenoid-quinone biosynthesis;Biosynthesis of secondary metabolites	2/291	3/629	0.443974035650398	0.696120529545488	0.696120529545488	pos_1249/pos_5351	2
Sample A and E in autumn	alpha-Linolenic acid metabolism;Metabolic pathways;Biosynthesis of secondary metabolites	1/291	1/629	0.462639109697933	0.696120529545488	0.696120529545488	pos_2808	1
Sample A and E in autumn	Amino sugar and nucleotide sugar metabolism;Metabolic pathways;Biosynthesis of nucleotide sugars;Phosphotransferase system (PTS)	1/291	1/629	0.462639109697933	0.696120529545488	0.696120529545488	pos_2262	1
Sample A and E in autumn	Aminobenzoate degradation;Microbial metabolism in diverse environments	1/291	1/629	0.462639109697933	0.696120529545488	0.696120529545488	pos_1828	1
Sample A and E in autumn	Arachidonic acid metabolism;Linoleic acid metabolism;Biosynthesis of unsaturated fatty acids;Metabolic pathways;Leishmaniasis;Amoebiasis	1/291	1/629	0.462639109697933	0.696120529545488	0.696120529545488	pos_3184	1
Sample A and E in autumn	Arginine and proline metabolism;beta-Alanine metabolism;Glutathione metabolism;Pantothenate and CoA biosynthesis;Metabolic pathways;Biosynthesis of cofactors	1/291	1/629	0.462639109697933	0.696120529545488	0.696120529545488	pos_3291	1
Sample A and E in autumn	Arginine and proline metabolism;Carbapenem biosynthesis;Prodigiosin biosynthesis;Novobiocin biosynthesis;Staurosporine biosynthesis;D-Amino acid metabolism;Aminoacyl-tRNA biosynthesis;Metabolic pathways;Biosynthesis of secondary metabolites;Biosynthesis of amino acids;ABC transporters	1/291	1/629	0.462639109697933	0.696120529545488	0.696120529545488	pos_2757	1
Sample A and E in autumn	Arginine and proline metabolism;D-Amino acid metabolism;Metabolic pathways;ABC transporters	1/291	1/629	0.462639109697933	0.696120529545488	0.696120529545488	pos_2321	1
Sample A and E in autumn	Arginine biosynthesis;Metabolic pathways;Biosynthesis of amino acids	1/291	1/629	0.462639109697933	0.696120529545488	0.696120529545488	pos_2165	1
Sample A and E in autumn	beta-Alanine metabolism;Pantothenate and CoA biosynthesis;Metabolic pathways;Biosynthesis of cofactors	1/291	1/629	0.462639109697933	0.696120529545488	0.696120529545488	pos_2685	1
Sample A and E in autumn	Biosynthesis of enediyne antibiotics;Metabolic pathways;Biosynthesis of secondary metabolites	1/291	1/629	0.462639109697933	0.696120529545488	0.696120529545488	pos_2739	1
Sample A and E in autumn	Biosynthesis of various alkaloids;Biosynthesis of secondary metabolites	1/291	1/629	0.462639109697933	0.696120529545488	0.696120529545488	pos_3693	1
Sample A and E in autumn	Biosynthesis of various other secondary metabolites;Biosynthesis of various antibiotics;Metabolic pathways;Biosynthesis of secondary metabolites	1/291	1/629	0.462639109697933	0.696120529545488	0.696120529545488	pos_2760	1
Sample A and E in autumn	Bisphenol degradation;Microbial metabolism in diverse environments	1/291	1/629	0.462639109697933	0.696120529545488	0.696120529545488	pos_5252	1
Sample A and E in autumn	Chlorocyclohexane and chlorobenzene degradation;Benzoate degradation;Metabolic pathways;Microbial metabolism in diverse environments;Degradation of aromatic compounds	1/291	1/629	0.462639109697933	0.696120529545488	0.696120529545488	pos_1221	1
Sample A and E in autumn	Clavulanic acid biosynthesis;Metabolic pathways;Biosynthesis of secondary metabolites	1/291	1/629	0.462639109697933	0.696120529545488	0.696120529545488	pos_3918	1
Sample A and E in autumn	Cysteine and methionine metabolism;Metabolic pathways;ABC transporters	1/291	1/629	0.462639109697933	0.696120529545488	0.696120529545488	pos_2012	1
Sample A and E in autumn	Fatty acid biosynthesis;Cutin, suberine and wax biosynthesis;Biosynthesis of unsaturated fatty acids	1/291	1/629	0.462639109697933	0.696120529545488	0.696120529545488	pos_4142	1
Sample A and E in autumn	Fatty acid degradation;Fatty acid metabolism	1/291	1/629	0.462639109697933	0.696120529545488	0.696120529545488	pos_896	1
Sample A and E in autumn	Fatty acid elongation;Fatty acid degradation;Metabolic pathways;Fatty acid metabolism	1/291	1/629	0.462639109697933	0.696120529545488	0.696120529545488	pos_3934	1
Sample A and E in autumn	Fructose and mannose metabolism;Amino sugar and nucleotide sugar metabolism;Metabolic pathways;Biosynthesis of nucleotide sugars	1/291	1/629	0.462639109697933	0.696120529545488	0.696120529545488	pos_2571	1
Sample A and E in autumn	Fructose and mannose metabolism;Amino sugar and nucleotide sugar metabolism;Metabolic pathways;Microbial metabolism in diverse environments;Biosynthesis of nucleotide sugars;Two-component system;Quorum sensing	1/291	1/629	0.462639109697933	0.696120529545488	0.696120529545488	pos_3659	1
Sample A and E in autumn	Galactose metabolism	1/291	1/629	0.462639109697933	0.696120529545488	0.696120529545488	pos_4008	1
Sample A and E in autumn	Galactose metabolism;Amino sugar and nucleotide sugar metabolism;Metabolic pathways;Biosynthesis of nucleotide sugars;Phosphotransferase system (PTS)	1/291	1/629	0.462639109697933	0.696120529545488	0.696120529545488	pos_1356	1
Sample A and E in autumn	Glycerophospholipid metabolism	1/291	1/629	0.462639109697933	0.696120529545488	0.696120529545488	pos_2322	1
Sample A and E in autumn	Glycine, serine and threonine metabolism;Tryptophan metabolism;Phenylalanine, tyrosine and tryptophan biosynthesis;Staurosporine biosynthesis;Indole alkaloid biosynthesis;Aminoacyl-tRNA biosynthesis;Biosynthesis of various alkaloids;Biosynthesis of various other secondary metabolites;Biosynthesis of various plant secondary metabolites;Metabolic pathways;Biosynthesis of secondary metabolites;2-Oxo…	1/291	1/629	0.462639109697933	0.696120529545488	0.696120529545488	pos_4943	1
Sample A and E in autumn	Glycolysis / Gluconeogenesis;Phosphotransferase system (PTS)	1/291	1/629	0.462639109697933	0.696120529545488	0.696120529545488	pos_2394	1
Sample A and E in autumn	Glyoxylate and dicarboxylate metabolism	1/291	1/629	0.462639109697933	0.696120529545488	0.696120529545488	pos_1847	1
Sample A and E in autumn	Linoleic acid metabolism;Metabolic pathways	1/291	1/629	0.462639109697933	0.696120529545488	0.696120529545488	pos_4280	1
Sample A and E in autumn	Lipopolysaccharide biosynthesis;Metabolic pathways	1/291	1/629	0.462639109697933	0.696120529545488	0.696120529545488	pos_271	1
Sample A and E in autumn	Lysine degradation	1/291	1/629	0.462639109697933	0.696120529545488	0.696120529545488	pos_2445	1
Sample A and E in autumn	Lysine degradation;Metabolic pathways;ABC transporters	1/291	1/629	0.462639109697933	0.696120529545488	0.696120529545488	pos_2447	1
Sample A and E in autumn	Lysine degradation;Metabolic pathways;Microbial metabolism in diverse environments	1/291	1/629	0.462639109697933	0.696120529545488	0.696120529545488	pos_4163	1
Sample A and E in autumn	Methane metabolism;Metabolic pathways;Microbial metabolism in diverse environments;2-Oxocarboxylic acid metabolism	1/291	1/629	0.462639109697933	0.696120529545488	0.696120529545488	pos_3398	1
Sample A and E in autumn	Naphthalene degradation;Microbial metabolism in diverse environments;Degradation of aromatic compounds	1/291	1/629	0.462639109697933	0.696120529545488	0.696120529545488	pos_2122	1
Sample A and E in autumn	Novobiocin biosynthesis;Biosynthesis of secondary metabolites	1/291	1/629	0.462639109697933	0.696120529545488	0.696120529545488	pos_5041	1
Sample A and E in autumn	One carbon pool by folate;Metabolic pathways	1/291	1/629	0.462639109697933	0.696120529545488	0.696120529545488	pos_2257	1
Sample A and E in autumn	Pentose and glucuronate interconversions	1/291	1/629	0.462639109697933	0.696120529545488	0.696120529545488	pos_3467	1
Sample A and E in autumn	Pentose phosphate pathway;Metabolic pathways;Microbial metabolism in diverse environments;Phosphotransferase system (PTS)	1/291	1/629	0.462639109697933	0.696120529545488	0.696120529545488	pos_2656	1
Sample A and E in autumn	Phenazine biosynthesis;Biosynthesis of secondary metabolites	1/291	1/629	0.462639109697933	0.696120529545488	0.696120529545488	pos_757	1
Sample A and E in autumn	Phenazine biosynthesis;Biosynthesis of secondary metabolites;Quorum sensing;Biofilm formation - Pseudomonas aeruginosa	1/291	1/629	0.462639109697933	0.696120529545488	0.696120529545488	pos_613	1
Sample A and E in autumn	Phenylalanine metabolism	1/291	1/629	0.462639109697933	0.696120529545488	0.696120529545488	pos_2782	1
Sample A and E in autumn	Phenylalanine metabolism;Styrene degradation;Metabolic pathways;Microbial metabolism in diverse environments	1/291	1/629	0.462639109697933	0.696120529545488	0.696120529545488	pos_2026	1
Sample A and E in autumn	Phenylalanine, tyrosine and tryptophan biosynthesis;Metabolic pathways;Biosynthesis of secondary metabolites;Biosynthesis of amino acids	1/291	1/629	0.462639109697933	0.696120529545488	0.696120529545488	pos_2438	1
Sample A and E in autumn	Phenylalanine, tyrosine and tryptophan biosynthesis;Novobiocin biosynthesis;Biosynthesis of various alkaloids;Biosynthesis of various antibiotics;Biosynthesis of various plant secondary metabolites;Metabolic pathways;Biosynthesis of secondary metabolites;Biosynthesis of amino acids;Biosynthesis of cofactors	1/291	1/629	0.462639109697933	0.696120529545488	0.696120529545488	pos_2533	1
Sample A and E in autumn	Phosphonate and phosphinate metabolism	1/291	1/629	0.462639109697933	0.696120529545488	0.696120529545488	pos_5227	1
Sample A and E in autumn	Porphyrin metabolism;Metabolic pathways;Biosynthesis of secondary metabolites;Biosynthesis of cofactors	1/291	1/629	0.462639109697933	0.696120529545488	0.696120529545488	pos_4589	1
Sample A and E in autumn	Porphyrin metabolism;Metabolic pathways;Biosynthesis of secondary metabolites;Microbial metabolism in diverse environments;Biosynthesis of cofactors	1/291	1/629	0.462639109697933	0.696120529545488	0.696120529545488	pos_3932	1
Sample A and E in autumn	Propanoate metabolism;Metabolic pathways	1/291	1/629	0.462639109697933	0.696120529545488	0.696120529545488	pos_2299	1
Sample A and E in autumn	Purine metabolism;Caffeine metabolism;Metabolic pathways;Biosynthesis of secondary metabolites;Nucleotide metabolism;ABC transporters	1/291	1/629	0.462639109697933	0.696120529545488	0.696120529545488	pos_2366	1
Sample A and E in autumn	Purine metabolism;Metabolic pathways;Biosynthesis of secondary metabolites;Nucleotide metabolism	1/291	1/629	0.462639109697933	0.696120529545488	0.696120529545488	pos_453	1
Sample A and E in autumn	Pyrimidine metabolism;Metabolic pathways	1/291	1/629	0.462639109697933	0.696120529545488	0.696120529545488	pos_240	1
Sample A and E in autumn	Riboflavin metabolism;Metabolic pathways;Biosynthesis of cofactors	1/291	1/629	0.462639109697933	0.696120529545488	0.696120529545488	pos_834	1
Sample A and E in autumn	Riboflavin metabolism;Porphyrin metabolism;Metabolic pathways;Biosynthesis of cofactors	1/291	1/629	0.462639109697933	0.696120529545488	0.696120529545488	pos_1271	1
Sample A and E in autumn	Secondary bile acid biosynthesis;Taurine and hypotaurine metabolism;Metabolic pathways	1/291	1/629	0.462639109697933	0.696120529545488	0.696120529545488	pos_2450	1
Sample A and E in autumn	Sesquiterpenoid and triterpenoid biosynthesis;Biosynthesis of various antibiotics;Metabolic pathways;Biosynthesis of secondary metabolites	1/291	1/629	0.462639109697933	0.696120529545488	0.696120529545488	pos_3963	1
Sample A and E in autumn	Sphingolipid metabolism;Metabolic pathways;Tuberculosis	1/291	1/629	0.462639109697933	0.696120529545488	0.696120529545488	pos_2802	1
Sample A and E in autumn	Starch and sucrose metabolism	1/291	1/629	0.462639109697933	0.696120529545488	0.696120529545488	pos_808	1
Sample A and E in autumn	Staurosporine biosynthesis	1/291	1/629	0.462639109697933	0.696120529545488	0.696120529545488	pos_2288	1
Sample A and E in autumn	Steroid biosynthesis;Steroid degradation;Biosynthesis of various alkaloids;Metabolic pathways;Microbial metabolism in diverse environments	1/291	1/629	0.462639109697933	0.696120529545488	0.696120529545488	pos_4523	1
Sample A and E in autumn	Streptomycin biosynthesis;Biosynthesis of secondary metabolites	1/291	1/629	0.462639109697933	0.696120529545488	0.696120529545488	pos_2968	1
Sample A and E in autumn	Streptomycin biosynthesis;Metabolic pathways;Biosynthesis of secondary metabolites	1/291	1/629	0.462639109697933	0.696120529545488	0.696120529545488	pos_327	1
Sample A and E in autumn	Teichoic acid biosynthesis;Glycerophospholipid metabolism	1/291	1/629	0.462639109697933	0.696120529545488	0.696120529545488	pos_425	1
Sample A and E in autumn	Tryptophan metabolism;Phenylalanine, tyrosine and tryptophan biosynthesis;Biosynthesis of various plant secondary metabolites;Metabolic pathways;Biosynthesis of secondary metabolites	1/291	1/629	0.462639109697933	0.696120529545488	0.696120529545488	pos_400	1
Sample A and E in autumn	Tyrosine metabolism;Chlorocyclohexane and chlorobenzene degradation;Benzoate degradation;Aminobenzoate degradation;Metabolic pathways;Microbial metabolism in diverse environments;Degradation of aromatic compounds	1/291	1/629	0.462639109697933	0.696120529545488	0.696120529545488	pos_3308	1
Sample A and E in autumn	Tyrosine metabolism;Metabolic pathways	1/291	1/629	0.462639109697933	0.696120529545488	0.696120529545488	pos_4586	1
Sample A and E in autumn	Tyrosine metabolism;Metabolic pathways;Biosynthesis of secondary metabolites	1/291	1/629	0.462639109697933	0.696120529545488	0.696120529545488	pos_2156	1
Sample A and E in autumn	Ubiquinone and other terpenoid-quinone biosynthesis;Monobactam biosynthesis;Tyrosine metabolism;Phenylalanine metabolism;Phenylalanine, tyrosine and tryptophan biosynthesis;Novobiocin biosynthesis;Cyanoamino acid metabolism;Methane metabolism;Thiamine metabolism;Aminoacyl-tRNA biosynthesis;Biosynthesis of various other secondary metabolites;Biosynthesis of various antibiotics;Biosynthesis of vari…	1/291	1/629	0.462639109697933	0.696120529545488	0.696120529545488	pos_2078	1
Sample A and E in autumn	Vitamin B6 metabolism	1/291	1/629	0.462639109697933	0.696120529545488	0.696120529545488	pos_2033	1
Sample A and E in autumn	Indole alkaloid biosynthesis;Metabolic pathways;Biosynthesis of secondary metabolites	3/291	6/629	0.584355272178115	0.84245515847322	0.84245515847322	pos_2991/pos_3017/pos_367	3
Sample A and E in autumn	Folate biosynthesis;Metabolic pathways	2/291	4/629	0.629971352623986	0.84245515847322	0.84245515847322	pos_2558/pos_555	2
Sample A and E in autumn	Tryptophan metabolism	2/291	4/629	0.629971352623986	0.84245515847322	0.84245515847322	pos_2028/pos_2365	2
Sample A and E in autumn	Biosynthesis of unsaturated fatty acids	4/291	9/629	0.668620969950019	0.84245515847322	0.84245515847322	pos_3179/pos_3548/pos_4937/pos_5119	4
Sample A and E in autumn	ABC transporters	1/291	2/629	0.711639140076757	0.84245515847322	0.84245515847322	pos_2069	1
Sample A and E in autumn	Acarbose and validamycin biosynthesis;Metabolic pathways;Biosynthesis of secondary metabolites	1/291	2/629	0.711639140076757	0.84245515847322	0.84245515847322	pos_2561	1
Sample A and E in autumn	alpha-Linolenic acid metabolism;Biosynthesis of unsaturated fatty acids;Metabolic pathways;Biosynthesis of secondary metabolites	1/291	2/629	0.711639140076757	0.84245515847322	0.84245515847322	pos_4165	1
Sample A and E in autumn	Biosynthesis of type II polyketide products;Metabolic pathways;Biosynthesis of secondary metabolites	1/291	2/629	0.711639140076757	0.84245515847322	0.84245515847322	pos_218	1
Sample A and E in autumn	Caprolactam degradation;Microbial metabolism in diverse environments	1/291	2/629	0.711639140076757	0.84245515847322	0.84245515847322	pos_2465	1
Sample A and E in autumn	Chlorocyclohexane and chlorobenzene degradation;Microbial metabolism in diverse environments	1/291	2/629	0.711639140076757	0.84245515847322	0.84245515847322	pos_4524	1
Sample A and E in autumn	Fatty acid biosynthesis;Lipoic acid metabolism;Metabolic pathways;Biosynthesis of cofactors	1/291	2/629	0.711639140076757	0.84245515847322	0.84245515847322	pos_2418	1
Sample A and E in autumn	Folate biosynthesis	1/291	2/629	0.711639140076757	0.84245515847322	0.84245515847322	pos_2572	1
Sample A and E in autumn	Folate biosynthesis;Biosynthesis of cofactors	1/291	2/629	0.711639140076757	0.84245515847322	0.84245515847322	pos_3393	1
Sample A and E in autumn	Glyoxylate and dicarboxylate metabolism;Metabolic pathways	1/291	2/629	0.711639140076757	0.84245515847322	0.84245515847322	pos_1820	1
Sample A and E in autumn	Histidine metabolism	1/291	2/629	0.711639140076757	0.84245515847322	0.84245515847322	pos_4564	1
Sample A and E in autumn	Histidine metabolism;Metabolic pathways	1/291	2/629	0.711639140076757	0.84245515847322	0.84245515847322	pos_3658	1
Sample A and E in autumn	Histidine metabolism;Metabolic pathways;Biosynthesis of secondary metabolites;Biosynthesis of amino acids	1/291	2/629	0.711639140076757	0.84245515847322	0.84245515847322	pos_2530	1
Sample A and E in autumn	Indole diterpene alkaloid biosynthesis	1/291	2/629	0.711639140076757	0.84245515847322	0.84245515847322	pos_4359	1
Sample A and E in autumn	Lysine biosynthesis;Lysine degradation;Metabolic pathways;Biosynthesis of secondary metabolites;Microbial metabolism in diverse environments;Biosynthesis of amino acids	1/291	2/629	0.711639140076757	0.84245515847322	0.84245515847322	pos_416	1
Sample A and E in autumn	Neomycin, kanamycin and gentamicin biosynthesis	1/291	2/629	0.711639140076757	0.84245515847322	0.84245515847322	pos_3321	1
Sample A and E in autumn	Nicotinate and nicotinamide metabolism;Metabolic pathways	1/291	2/629	0.711639140076757	0.84245515847322	0.84245515847322	pos_2379	1
Sample A and E in autumn	Nitrotoluene degradation;Microbial metabolism in diverse environments	1/291	2/629	0.711639140076757	0.84245515847322	0.84245515847322	pos_4651	1
Sample A and E in autumn	Purine metabolism;Histidine metabolism;Metabolic pathways;Biosynthesis of secondary metabolites	1/291	2/629	0.711639140076757	0.84245515847322	0.84245515847322	pos_2429	1
Sample A and E in autumn	Pyrimidine metabolism;Metabolic pathways;Nucleotide metabolism	1/291	2/629	0.711639140076757	0.84245515847322	0.84245515847322	pos_1072	1
Sample A and E in autumn	Secondary bile acid biosynthesis	1/291	2/629	0.711639140076757	0.84245515847322	0.84245515847322	pos_4705	1
Sample A and E in autumn	Steroid biosynthesis;Metabolic pathways;Biosynthesis of secondary metabolites;Tuberculosis	1/291	2/629	0.711639140076757	0.84245515847322	0.84245515847322	pos_3175	1
Sample A and E in autumn	Tyrosine metabolism	1/291	2/629	0.711639140076757	0.84245515847322	0.84245515847322	pos_2085	1
Sample A and E in autumn	Ubiquinone and other terpenoid-quinone biosynthesis;Metabolic pathways;Biosynthesis of secondary metabolites	1/291	2/629	0.711639140076757	0.84245515847322	0.84245515847322	pos_4594	1
Sample A and E in autumn	Xylene degradation;Metabolic pathways;Microbial metabolism in diverse environments;Degradation of aromatic compounds	1/291	2/629	0.711639140076757	0.84245515847322	0.84245515847322	pos_5023	1
Sample A and E in autumn	Biosynthesis of 12-, 14- and 16-membered macrolides;Biosynthesis of secondary metabolites	2/291	5/629	0.763294229430654	0.890509934335763	0.890509934335763	pos_1049/pos_3106	2
Sample A and E in autumn	Fatty acid biosynthesis;Metabolic pathways	2/291	5/629	0.763294229430654	0.890509934335763	0.890509934335763	pos_2614/pos_2663	2
Sample A and E in autumn	Biosynthesis of secondary metabolites	8/291	20/629	0.786828937085198	0.911363013458394	0.911363013458395	pos_2319/pos_2360/pos_2375/pos_2904/pos_3497/pos_4330/pos_4440/pos_4842	8
Sample A and E in autumn	Neomycin, kanamycin and gentamicin biosynthesis;Biosynthesis of secondary metabolites	9/291	23/629	0.818711544267347	0.919736097693783	0.919736097693783	pos_2594/pos_2754/pos_3075/pos_3248/pos_3429/pos_3825/pos_4277/pos_436/pos_4855	9
Sample A and E in autumn	Acarbose and validamycin biosynthesis;Biosynthesis of secondary metabolites	1/291	3/629	0.845471692289937	0.919736097693783	0.919736097693783	pos_2346	1
Sample A and E in autumn	Biosynthesis of 12-, 14- and 16-membered macrolides;Type I polyketide structures;Metabolic pathways;Biosynthesis of secondary metabolites	1/291	3/629	0.845471692289937	0.919736097693783	0.919736097693783	pos_5287	1
Sample A and E in autumn	Biosynthesis of various plant secondary metabolites;Metabolic pathways;Biosynthesis of secondary metabolites	1/291	3/629	0.845471692289937	0.919736097693783	0.919736097693783	pos_1231	1
Sample A and E in autumn	Cyanoamino acid metabolism;Metabolic pathways;Biosynthesis of secondary metabolites	1/291	3/629	0.845471692289937	0.919736097693783	0.919736097693783	pos_2074	1
Sample A and E in autumn	Fructose and mannose metabolism;Metabolic pathways;Microbial metabolism in diverse environments	1/291	3/629	0.845471692289937	0.919736097693783	0.919736097693783	pos_2464	1
Sample A and E in autumn	Methane metabolism;Metabolic pathways;Microbial metabolism in diverse environments	1/291	3/629	0.845471692289937	0.919736097693783	0.919736097693783	pos_450	1
Sample A and E in autumn	Naphthalene degradation;Microbial metabolism in diverse environments	1/291	3/629	0.845471692289937	0.919736097693783	0.919736097693783	pos_2183	1
Sample A and E in autumn	Steroid degradation;Metabolic pathways;Microbial metabolism in diverse environments	1/291	3/629	0.845471692289937	0.919736097693783	0.919736097693783	pos_4289	1
Sample A and E in autumn	Arachidonic acid metabolism;Metabolic pathways	2/291	7/629	0.910322884675558	0.959000826974583	0.959000826974584	pos_2225/pos_3970	2
Sample A and E in autumn	Indole diterpene alkaloid biosynthesis;Biosynthesis of secondary metabolites	2/291	7/629	0.910322884675558	0.959000826974583	0.959000826974584	pos_4168/pos_4198	2
Sample A and E in autumn	Diterpenoid biosynthesis;Metabolic pathways;Biosynthesis of secondary metabolites	1/291	4/629	0.917305138845254	0.959000826974583	0.959000826974584	pos_5215	1
Sample A and E in autumn	Nonribosomal peptide structures	1/291	4/629	0.917305138845254	0.959000826974583	0.959000826974584	pos_1038	1
Sample A and E in autumn	Purine metabolism;Metabolic pathways;Biosynthesis of secondary metabolites	1/291	4/629	0.917305138845254	0.959000826974583	0.959000826974584	pos_2493	1
Sample A and E in autumn	Quorum sensing	1/291	4/629	0.917305138845254	0.959000826974583	0.959000826974584	pos_1119	1
Sample A and E in autumn	Diterpenoid biosynthesis;Biosynthesis of secondary metabolites	3/291	12/629	0.966366266236597	0.996840904567289	0.996840904567289	pos_4634/pos_5123/pos_5177	3
Sample A and E in autumn	Cutin, suberine and wax biosynthesis	1/291	6/629	0.976416697827299	0.996840904567289	0.996840904567289	pos_3083	1
Sample A and E in autumn	Porphyrin metabolism;Biosynthesis of secondary metabolites	1/291	6/629	0.976416697827299	0.996840904567289	0.996840904567289	pos_4059	1
Sample A and E in autumn	Carotenoid biosynthesis;Biosynthesis of secondary metabolites	1/291	7/629	0.98743233335259	0.996840904567289	0.996840904567289	pos_3739	1
Sample A and E in autumn	Type I polyketide structures	1/291	7/629	0.98743233335259	0.996840904567289	0.996840904567289	pos_857	1
Sample A and E in autumn	Arginine and proline metabolism;Metabolic pathways	1/291	8/629	0.993312061639401	0.996840904567289	0.996840904567289	pos_2073	1
Sample A and E in autumn	Biosynthesis of 12-, 14- and 16-membered macrolides;Metabolic pathways;Biosynthesis of secondary metabolites	4/291	20/629	0.996840904567289	0.996840904567289	0.996840904567289	pos_1228/pos_3313/pos_3415/pos_5317	4
Sample B and C in autumn	Biosynthesis of various plant secondary metabolites;Metabolic pathways;Biosynthesis of secondary metabolites	3/194	3/629	0.0290256823158955	0.54780153287616	0.54780153287616	pos_1231/pos_4196/pos_5386	3
Sample B and C in autumn	Sphingolipid metabolism	3/194	3/629	0.0290256823158955	0.54780153287616	0.54780153287616	pos_3478/pos_3990/pos_4592	3
Sample B and C in autumn	Glyoxylate and dicarboxylate metabolism;Metabolic pathways	2/194	2/629	0.0947869938128462	0.54780153287616	0.54780153287616	pos_1820/pos_2022	2
Sample B and C in autumn	Limonene and pinene degradation;Biosynthesis of secondary metabolites	2/194	2/629	0.0947869938128462	0.54780153287616	0.54780153287616	pos_1387/pos_5366	2
Sample B and C in autumn	Lysine biosynthesis;Lysine degradation;Metabolic pathways;Biosynthesis of secondary metabolites;Microbial metabolism in diverse environments;Biosynthesis of amino acids	2/194	2/629	0.0947869938128462	0.54780153287616	0.54780153287616	pos_1131/pos_416	2
Sample B and C in autumn	Nitrotoluene degradation;Microbial metabolism in diverse environments	2/194	2/629	0.0947869938128462	0.54780153287616	0.54780153287616	pos_2244/pos_4651	2
Sample B and C in autumn	Steroid biosynthesis;Metabolic pathways;Biosynthesis of secondary metabolites;Tuberculosis	2/194	2/629	0.0947869938128462	0.54780153287616	0.54780153287616	pos_3088/pos_3175	2
Sample B and C in autumn	Ubiquinone and other terpenoid-quinone biosynthesis;Metabolic pathways;Biosynthesis of secondary metabolites	2/194	2/629	0.0947869938128462	0.54780153287616	0.54780153287616	pos_4489/pos_4594	2
Sample B and C in autumn	Biosynthesis of unsaturated fatty acids	5/194	9/629	0.107864509276628	0.54780153287616	0.54780153287616	pos_3179/pos_3548/pos_3950/pos_3985/pos_4937	5
Sample B and C in autumn	Carotenoid biosynthesis;Biosynthesis of secondary metabolites	4/194	7/629	0.135973325085024	0.54780153287616	0.54780153287616	pos_3739/pos_3786/pos_5297/pos_855	4
Sample B and C in autumn	Indole diterpene alkaloid biosynthesis;Biosynthesis of secondary metabolites	4/194	7/629	0.135973325085024	0.54780153287616	0.54780153287616	pos_4168/pos_4390/pos_4465/pos_737	4
Sample B and C in autumn	Sesquiterpenoid and triterpenoid biosynthesis	3/194	5/629	0.173569129026208	0.54780153287616	0.54780153287616	pos_1060/pos_1922/pos_2291	3
Sample B and C in autumn	Arginine and proline metabolism;Metabolic pathways	4/194	8/629	0.208403095280101	0.54780153287616	0.54780153287616	pos_2417/pos_3455/pos_3705/pos_3867	4
Sample B and C in autumn	Biosynthesis of 12-, 14- and 16-membered macrolides;Type I polyketide structures;Metabolic pathways;Biosynthesis of secondary metabolites	2/194	3/629	0.226309616806748	0.54780153287616	0.54780153287616	pos_4011/pos_828	2
Sample B and C in autumn	Fructose and mannose metabolism;Metabolic pathways;Microbial metabolism in diverse environments	2/194	3/629	0.226309616806748	0.54780153287616	0.54780153287616	pos_2464/pos_3814	2
Sample B and C in autumn	Prodigiosin biosynthesis;Metabolic pathways;Biosynthesis of secondary metabolites	2/194	3/629	0.226309616806748	0.54780153287616	0.54780153287616	pos_2466/pos_3634	2
Sample B and C in autumn	Two-component system	2/194	3/629	0.226309616806748	0.54780153287616	0.54780153287616	pos_2719/pos_2825	2
Sample B and C in autumn	2-Oxocarboxylic acid metabolism	3/194	6/629	0.270756622201966	0.54780153287616	0.54780153287616	pos_1101/pos_1261/pos_2214	3
Sample B and C in autumn	alpha-Linolenic acid metabolism	3/194	6/629	0.270756622201966	0.54780153287616	0.54780153287616	pos_1087/pos_3473/pos_3830	3
Sample B and C in autumn	Carotenoid biosynthesis	3/194	6/629	0.270756622201966	0.54780153287616	0.54780153287616	pos_2623/pos_5272/pos_957	3
Sample B and C in autumn	Cutin, suberine and wax biosynthesis	3/194	6/629	0.270756622201966	0.54780153287616	0.54780153287616	pos_3083/pos_3831/pos_3862	3
Sample B and C in autumn	Alanine, aspartate and glutamate metabolism;Cyanoamino acid metabolism;Aminoacyl-tRNA biosynthesis;Metabolic pathways;Biosynthesis of secondary metabolites;Biosynthesis of amino acids	1/194	1/629	0.308426073131955	0.54780153287616	0.54780153287616	pos_2268	1
Sample B and C in autumn	alpha-Linolenic acid metabolism;Metabolic pathways;Biosynthesis of secondary metabolites	1/194	1/629	0.308426073131955	0.54780153287616	0.54780153287616	pos_2808	1
Sample B and C in autumn	Amino sugar and nucleotide sugar metabolism;Metabolic pathways;ABC transporters;Phosphotransferase system (PTS)	1/194	1/629	0.308426073131955	0.54780153287616	0.54780153287616	pos_3020	1
Sample B and C in autumn	Aminobenzoate degradation;Microbial metabolism in diverse environments	1/194	1/629	0.308426073131955	0.54780153287616	0.54780153287616	pos_1828	1
Sample B and C in autumn	Arachidonic acid metabolism;Linoleic acid metabolism;Biosynthesis of unsaturated fatty acids;Metabolic pathways;Leishmaniasis;Amoebiasis	1/194	1/629	0.308426073131955	0.54780153287616	0.54780153287616	pos_3184	1
Sample B and C in autumn	Arginine and proline metabolism;beta-Alanine metabolism;Glutathione metabolism;Pantothenate and CoA biosynthesis;Metabolic pathways;Biosynthesis of cofactors	1/194	1/629	0.308426073131955	0.54780153287616	0.54780153287616	pos_3291	1
Sample B and C in autumn	Arginine and proline metabolism;D-Amino acid metabolism;Metabolic pathways;ABC transporters	1/194	1/629	0.308426073131955	0.54780153287616	0.54780153287616	pos_2321	1
Sample B and C in autumn	Atrazine degradation;Metabolic pathways;Microbial metabolism in diverse environments	1/194	1/629	0.308426073131955	0.54780153287616	0.54780153287616	pos_2971	1
Sample B and C in autumn	Carotenoid biosynthesis;Biosynthesis of various plant secondary metabolites;Metabolic pathways;Biosynthesis of secondary metabolites	1/194	1/629	0.308426073131955	0.54780153287616	0.54780153287616	pos_1107	1
Sample B and C in autumn	Clavulanic acid biosynthesis;Metabolic pathways;Biosynthesis of secondary metabolites	1/194	1/629	0.308426073131955	0.54780153287616	0.54780153287616	pos_3918	1
Sample B and C in autumn	Cysteine and methionine metabolism;Sulfur metabolism;Metabolic pathways;Biosynthesis of secondary metabolites;Biosynthesis of amino acids	1/194	1/629	0.308426073131955	0.54780153287616	0.54780153287616	pos_252	1
Sample B and C in autumn	Ethylbenzene degradation;Metabolic pathways;Microbial metabolism in diverse environments;Degradation of aromatic compounds	1/194	1/629	0.308426073131955	0.54780153287616	0.54780153287616	pos_1354	1
Sample B and C in autumn	Fatty acid biosynthesis;Cutin, suberine and wax biosynthesis;Biosynthesis of unsaturated fatty acids	1/194	1/629	0.308426073131955	0.54780153287616	0.54780153287616	pos_4142	1
Sample B and C in autumn	Fatty acid elongation;Fatty acid degradation;Metabolic pathways;Fatty acid metabolism	1/194	1/629	0.308426073131955	0.54780153287616	0.54780153287616	pos_3934	1
Sample B and C in autumn	Galactose metabolism;Metabolic pathways	1/194	1/629	0.308426073131955	0.54780153287616	0.54780153287616	pos_339	1
Sample B and C in autumn	Glycerophospholipid metabolism	1/194	1/629	0.308426073131955	0.54780153287616	0.54780153287616	pos_2322	1
Sample B and C in autumn	Glycerophospholipid metabolism;Biosynthesis of secondary metabolites	1/194	1/629	0.308426073131955	0.54780153287616	0.54780153287616	pos_3375	1
Sample B and C in autumn	Glyoxylate and dicarboxylate metabolism	1/194	1/629	0.308426073131955	0.54780153287616	0.54780153287616	pos_1847	1
Sample B and C in autumn	Histidine metabolism;beta-Alanine metabolism;Metabolic pathways	1/194	1/629	0.308426073131955	0.54780153287616	0.54780153287616	pos_2999	1
Sample B and C in autumn	Lipoarabinomannan (LAM) biosynthesis	1/194	1/629	0.308426073131955	0.54780153287616	0.54780153287616	pos_5103	1
Sample B and C in autumn	Lysine biosynthesis;Metabolic pathways;Microbial metabolism in diverse environments	1/194	1/629	0.308426073131955	0.54780153287616	0.54780153287616	pos_780	1
Sample B and C in autumn	Lysine degradation	1/194	1/629	0.308426073131955	0.54780153287616	0.54780153287616	pos_2445	1
Sample B and C in autumn	Methane metabolism;Metabolic pathways;Microbial metabolism in diverse environments;2-Oxocarboxylic acid metabolism	1/194	1/629	0.308426073131955	0.54780153287616	0.54780153287616	pos_3398	1
Sample B and C in autumn	Nicotinate and nicotinamide metabolism;Metabolic pathways;Biosynthesis of cofactors	1/194	1/629	0.308426073131955	0.54780153287616	0.54780153287616	pos_470	1
Sample B and C in autumn	Penicillin and cephalosporin biosynthesis;Biosynthesis of secondary metabolites	1/194	1/629	0.308426073131955	0.54780153287616	0.54780153287616	pos_2485	1
Sample B and C in autumn	Pentose phosphate pathway;Metabolic pathways	1/194	1/629	0.308426073131955	0.54780153287616	0.54780153287616	pos_2350	1
Sample B and C in autumn	Pentose phosphate pathway;Metabolic pathways;Microbial metabolism in diverse environments;Phosphotransferase system (PTS)	1/194	1/629	0.308426073131955	0.54780153287616	0.54780153287616	pos_2656	1
Sample B and C in autumn	Phenazine biosynthesis;Biosynthesis of secondary metabolites	1/194	1/629	0.308426073131955	0.54780153287616	0.54780153287616	pos_757	1
Sample B and C in autumn	Phenazine biosynthesis;Biosynthesis of secondary metabolites;Quorum sensing;Biofilm formation - Pseudomonas aeruginosa	1/194	1/629	0.308426073131955	0.54780153287616	0.54780153287616	pos_613	1
Sample B and C in autumn	Phenylalanine, tyrosine and tryptophan biosynthesis;Metabolic pathways	1/194	1/629	0.308426073131955	0.54780153287616	0.54780153287616	pos_3466	1
Sample B and C in autumn	Porphyrin metabolism;Metabolic pathways;Biosynthesis of secondary metabolites;Microbial metabolism in diverse environments;Biosynthesis of cofactors	1/194	1/629	0.308426073131955	0.54780153287616	0.54780153287616	pos_3932	1
Sample B and C in autumn	Purine metabolism;Alanine, aspartate and glutamate metabolism;Metabolic pathways;Biosynthesis of secondary metabolites	1/194	1/629	0.308426073131955	0.54780153287616	0.54780153287616	pos_498	1
Sample B and C in autumn	Purine metabolism;Caffeine metabolism;Metabolic pathways;Biosynthesis of secondary metabolites;Nucleotide metabolism;ABC transporters	1/194	1/629	0.308426073131955	0.54780153287616	0.54780153287616	pos_2366	1
Sample B and C in autumn	Purine metabolism;Metabolic pathways;Biosynthesis of secondary metabolites;Nucleotide metabolism	1/194	1/629	0.308426073131955	0.54780153287616	0.54780153287616	pos_453	1
Sample B and C in autumn	Secondary bile acid biosynthesis;Taurine and hypotaurine metabolism;Metabolic pathways	1/194	1/629	0.308426073131955	0.54780153287616	0.54780153287616	pos_2450	1
Sample B and C in autumn	Sesquiterpenoid and triterpenoid biosynthesis;Biosynthesis of various antibiotics;Metabolic pathways;Biosynthesis of secondary metabolites	1/194	1/629	0.308426073131955	0.54780153287616	0.54780153287616	pos_3963	1
Sample B and C in autumn	Sphingolipid metabolism;Metabolic pathways;Tuberculosis	1/194	1/629	0.308426073131955	0.54780153287616	0.54780153287616	pos_2802	1
Sample B and C in autumn	Starch and sucrose metabolism;Metabolic pathways;ABC transporters;Phosphotransferase system (PTS)	1/194	1/629	0.308426073131955	0.54780153287616	0.54780153287616	pos_312	1
Sample B and C in autumn	Staurosporine biosynthesis;Biosynthesis of secondary metabolites	1/194	1/629	0.308426073131955	0.54780153287616	0.54780153287616	pos_4150	1
Sample B and C in autumn	Staurosporine biosynthesis;Metabolic pathways;Biosynthesis of secondary metabolites	1/194	1/629	0.308426073131955	0.54780153287616	0.54780153287616	pos_2930	1
Sample B and C in autumn	Steroid biosynthesis	1/194	1/629	0.308426073131955	0.54780153287616	0.54780153287616	pos_3951	1
Sample B and C in autumn	Teichoic acid biosynthesis;Glycerophospholipid metabolism	1/194	1/629	0.308426073131955	0.54780153287616	0.54780153287616	pos_425	1
Sample B and C in autumn	Thiamine metabolism;Metabolic pathways;Biosynthesis of cofactors;ABC transporters;Sulfur relay system	1/194	1/629	0.308426073131955	0.54780153287616	0.54780153287616	pos_3871	1
Sample B and C in autumn	Tyrosine metabolism;Chlorocyclohexane and chlorobenzene degradation;Benzoate degradation;Aminobenzoate degradation;Metabolic pathways;Microbial metabolism in diverse environments;Degradation of aromatic compounds	1/194	1/629	0.308426073131955	0.54780153287616	0.54780153287616	pos_3308	1
Sample B and C in autumn	Tyrosine metabolism;Metabolic pathways	1/194	1/629	0.308426073131955	0.54780153287616	0.54780153287616	pos_4586	1
Sample B and C in autumn	Valine, leucine and isoleucine degradation;Valine, leucine and isoleucine biosynthesis;Aminoacyl-tRNA biosynthesis;Metabolic pathways;Biosynthesis of secondary metabolites;2-Oxocarboxylic acid metabolism;Biosynthesis of amino acids;ABC transporters;Shigellosis	1/194	1/629	0.308426073131955	0.54780153287616	0.54780153287616	pos_2018	1
Sample B and C in autumn	Linoleic acid metabolism	2/194	4/629	0.363084740718936	0.617244059222191	0.617244059222191	pos_3312/pos_3639	2
Sample B and C in autumn	Purine metabolism;Metabolic pathways;Nucleotide metabolism	2/194	4/629	0.363084740718936	0.617244059222191	0.617244059222191	pos_2526/pos_4036	2
Sample B and C in autumn	Sphingolipid metabolism;Metabolic pathways	2/194	4/629	0.363084740718936	0.617244059222191	0.617244059222191	pos_3155/pos_3274	2
Sample B and C in autumn	Metabolic pathways	5/194	13/629	0.370453139733976	0.620900332793565	0.620900332793565	pos_2963/pos_3888/pos_4255/pos_4658/pos_904	5
Sample B and C in autumn	Biosynthesis of various antibiotics;Metabolic pathways;Biosynthesis of secondary metabolites	4/194	11/629	0.455351694176644	0.705974467519053	0.705974467519053	pos_1227/pos_2881/pos_4122/pos_5178	4
Sample B and C in autumn	Metabolic pathways;Biosynthesis of secondary metabolites	8/194	24/629	0.47170439209749	0.705974467519053	0.705974467519053	pos_222/pos_2770/pos_299/pos_337/pos_4409/pos_4639/pos_4969/pos_5138	8
Sample B and C in autumn	Carotenoid biosynthesis;Metabolic pathways;Biosynthesis of secondary metabolites	2/194	5/629	0.489428481847421	0.705974467519053	0.705974467519053	pos_4169/pos_4611	2
Sample B and C in autumn	Fatty acid biosynthesis;Metabolic pathways	2/194	5/629	0.489428481847421	0.705974467519053	0.705974467519053	pos_2663/pos_3034	2
Sample B and C in autumn	Sesquiterpenoid and triterpenoid biosynthesis;Biosynthesis of secondary metabolites	2/194	5/629	0.489428481847421	0.705974467519053	0.705974467519053	pos_3053/pos_3518	2
Sample B and C in autumn	Acarbose and validamycin biosynthesis;Metabolic pathways;Biosynthesis of secondary metabolites	1/194	2/629	0.522065152451065	0.705974467519053	0.705974467519053	pos_2561	1
Sample B and C in autumn	alpha-Linolenic acid metabolism;Biosynthesis of unsaturated fatty acids;Metabolic pathways;Biosynthesis of secondary metabolites	1/194	2/629	0.522065152451065	0.705974467519053	0.705974467519053	pos_4498	1
Sample B and C in autumn	Biosynthesis of type II polyketide products;Metabolic pathways;Biosynthesis of secondary metabolites	1/194	2/629	0.522065152451065	0.705974467519053	0.705974467519053	pos_4865	1
Sample B and C in autumn	Chlorocyclohexane and chlorobenzene degradation;Microbial metabolism in diverse environments	1/194	2/629	0.522065152451065	0.705974467519053	0.705974467519053	pos_4524	1
Sample B and C in autumn	Fatty acid biosynthesis;Lipoic acid metabolism;Metabolic pathways;Biosynthesis of cofactors	1/194	2/629	0.522065152451065	0.705974467519053	0.705974467519053	pos_2418	1
Sample B and C in autumn	Glutathione metabolism	1/194	2/629	0.522065152451065	0.705974467519053	0.705974467519053	pos_1185	1
Sample B and C in autumn	Histidine metabolism;Metabolic pathways	1/194	2/629	0.522065152451065	0.705974467519053	0.705974467519053	pos_3095	1
Sample B and C in autumn	Indole diterpene alkaloid biosynthesis	1/194	2/629	0.522065152451065	0.705974467519053	0.705974467519053	pos_4359	1
Sample B and C in autumn	Linoleic acid metabolism;Biosynthesis of unsaturated fatty acids;Metabolic pathways	1/194	2/629	0.522065152451065	0.705974467519053	0.705974467519053	pos_3271	1
Sample B and C in autumn	Secondary bile acid biosynthesis	1/194	2/629	0.522065152451065	0.705974467519053	0.705974467519053	pos_3147	1
Sample B and C in autumn	Tyrosine metabolism	1/194	2/629	0.522065152451065	0.705974467519053	0.705974467519053	pos_1849	1
Sample B and C in autumn	Xylene degradation;Metabolic pathways;Microbial metabolism in diverse environments;Degradation of aromatic compounds	1/194	2/629	0.522065152451065	0.705974467519053	0.705974467519053	pos_5023	1
Sample B and C in autumn	Diterpenoid biosynthesis;Biosynthesis of secondary metabolites	4/194	12/629	0.534240862988582	0.714322052760014	0.714322052760014	pos_2487/pos_2962/pos_4634/pos_5123	4
Sample B and C in autumn	Drug metabolism - other enzymes	2/194	6/629	0.598764411670149	0.791699610986086	0.791699610986086	pos_2413/pos_421	2
Sample B and C in autumn	Acarbose and validamycin biosynthesis;Biosynthesis of secondary metabolites	1/194	3/629	0.669942920273223	0.805284924368824	0.805284924368824	pos_738	1
Sample B and C in autumn	Biosynthesis of various other secondary metabolites;Metabolic pathways;Biosynthesis of secondary metabolites	1/194	3/629	0.669942920273223	0.805284924368824	0.805284924368824	pos_487	1
Sample B and C in autumn	Methane metabolism;Metabolic pathways;Microbial metabolism in diverse environments	1/194	3/629	0.669942920273223	0.805284924368824	0.805284924368824	pos_450	1
Sample B and C in autumn	Naphthalene degradation;Microbial metabolism in diverse environments	1/194	3/629	0.669942920273223	0.805284924368824	0.805284924368824	pos_2183	1
Sample B and C in autumn	Nicotinate and nicotinamide metabolism;Metabolic pathways;Microbial metabolism in diverse environments	1/194	3/629	0.669942920273223	0.805284924368824	0.805284924368824	pos_5113	1
Sample B and C in autumn	Penicillin and cephalosporin biosynthesis;Metabolic pathways;Biosynthesis of secondary metabolites	1/194	3/629	0.669942920273223	0.805284924368824	0.805284924368824	pos_4099	1
Sample B and C in autumn	Porphyrin metabolism	1/194	3/629	0.669942920273223	0.805284924368824	0.805284924368824	pos_1019	1
Sample B and C in autumn	Purine metabolism;Metabolic pathways;Nucleotide metabolism;ABC transporters	1/194	3/629	0.669942920273223	0.805284924368824	0.805284924368824	pos_2758	1
Sample B and C in autumn	Ubiquinone and other terpenoid-quinone biosynthesis;Biosynthesis of secondary metabolites	1/194	3/629	0.669942920273223	0.805284924368824	0.805284924368824	pos_1249	1
Sample B and C in autumn	Arachidonic acid metabolism;Metabolic pathways	2/194	7/629	0.689532538322339	0.820543720603584	0.820543720603584	pos_1400/pos_3970	2
Sample B and C in autumn	Amino sugar and nucleotide sugar metabolism;O-Antigen nucleotide sugar biosynthesis;Metabolic pathways;Biosynthesis of nucleotide sugars	1/194	4/629	0.772228980124652	0.850881931804015	0.850881931804015	pos_230	1
Sample B and C in autumn	Biosynthesis of secondary metabolites;2-Oxocarboxylic acid metabolism	1/194	4/629	0.772228980124652	0.850881931804015	0.850881931804015	pos_2946	1
Sample B and C in autumn	Diterpenoid biosynthesis;Metabolic pathways;Biosynthesis of secondary metabolites	1/194	4/629	0.772228980124652	0.850881931804015	0.850881931804015	pos_3631	1
Sample B and C in autumn	Indole alkaloid biosynthesis;Biosynthesis of secondary metabolites	1/194	4/629	0.772228980124652	0.850881931804015	0.850881931804015	pos_4362	1
Sample B and C in autumn	Nonribosomal peptide structures	1/194	4/629	0.772228980124652	0.850881931804015	0.850881931804015	pos_716	1
Sample B and C in autumn	Purine metabolism;Metabolic pathways;Biosynthesis of secondary metabolites	1/194	4/629	0.772228980124652	0.850881931804015	0.850881931804015	pos_2289	1
Sample B and C in autumn	Quorum sensing	1/194	4/629	0.772228980124652	0.850881931804015	0.850881931804015	pos_399	1
Sample B and C in autumn	Tryptophan metabolism	1/194	4/629	0.772228980124652	0.850881931804015	0.850881931804015	pos_2364	1
Sample B and C in autumn	Biosynthesis of 12-, 14- and 16-membered macrolides;Metabolic pathways;Biosynthesis of secondary metabolites	5/194	20/629	0.790924159340317	0.855636136013615	0.855636136013615	pos_1041/pos_3313/pos_3415/pos_4656/pos_5317	5
Sample B and C in autumn	Biosynthesis of secondary metabolites	5/194	20/629	0.790924159340317	0.855636136013615	0.855636136013615	pos_251/pos_3995/pos_4330/pos_4752/pos_481	5
Sample B and C in autumn	alpha-Linolenic acid metabolism;Biosynthesis of secondary metabolites	1/194	5/629	0.84292910469396	0.88768640228833	0.88768640228833	pos_2834	1
Sample B and C in autumn	Biosynthesis of 12-, 14- and 16-membered macrolides;Biosynthesis of secondary metabolites	1/194	5/629	0.84292910469396	0.88768640228833	0.88768640228833	pos_1049	1
Sample B and C in autumn	Ubiquinone and other terpenoid-quinone biosynthesis;Metabolic pathways;Biosynthesis of secondary metabolites;Biosynthesis of cofactors	1/194	5/629	0.84292910469396	0.88768640228833	0.88768640228833	pos_2914	1
Sample B and C in autumn	Neomycin, kanamycin and gentamicin biosynthesis;Biosynthesis of secondary metabolites	5/194	23/629	0.886601466807997	0.922779853500417	0.922779853500417	pos_2710/pos_3075/pos_3248/pos_3819/pos_3825	5
Sample B and C in autumn	Indole alkaloid biosynthesis;Metabolic pathways;Biosynthesis of secondary metabolites	1/194	6/629	0.891762043298723	0.922779853500417	0.922779853500417	pos_3055	1
Sample B and C in autumn	Steroid biosynthesis;Metabolic pathways;Biosynthesis of secondary metabolites	2/194	11/629	0.899830377684085	0.923101852969018	0.923101852969018	pos_5145/pos_5202	2
Sample B and C in autumn	Type I polyketide structures	1/194	7/629	0.925466960794787	0.941286908842561	0.941286908842561	pos_4722	1
Sample B and C in autumn	Biosynthesis of ansamycins;Biosynthesis of secondary metabolites	1/194	9/629	0.964735438347578	0.964735438347578	0.964735438347578	pos_4093	1
Sample B and C in autumn	Biosynthesis of type II polyketide products;Biosynthesis of secondary metabolites	1/194	9/629	0.964735438347578	0.964735438347578	0.964735438347578	pos_324	1
Sample E and C in spring	Drug metabolism - other enzymes	5/235	6/629	0.0294572911323763	0.625577698081119	0.625577698081118	pos_2339/pos_2399/pos_2413/pos_2524/pos_421	5
Sample E and C in spring	Sesquiterpenoid and triterpenoid biosynthesis;Biosynthesis of secondary metabolites	4/235	5/629	0.0675173654423843	0.625577698081119	0.625577698081118	pos_3053/pos_3518/pos_4118/pos_875	4
Sample E and C in spring	Neomycin, kanamycin and gentamicin biosynthesis;Biosynthesis of secondary metabolites	12/235	23/629	0.102201896577196	0.625577698081119	0.625577698081118	pos_2267/pos_2594/pos_2710/pos_3075/pos_3304/pos_3391/pos_3551/pos_3819/pos_4055/pos_4277/pos_436/pos_573	12
Sample E and C in spring	Amino sugar and nucleotide sugar metabolism;Metabolic pathways;Biosynthesis of nucleotide sugars	2/235	2/629	0.139210960679676	0.625577698081119	0.625577698081118	pos_1869/pos_3433	2
Sample E and C in spring	Caprolactam degradation;Microbial metabolism in diverse environments;Degradation of aromatic compounds	2/235	2/629	0.139210960679676	0.625577698081119	0.625577698081118	pos_4794/pos_4844	2
Sample E and C in spring	Histidine metabolism;Metabolic pathways;Biosynthesis of secondary metabolites;Biosynthesis of amino acids	2/235	2/629	0.139210960679676	0.625577698081119	0.625577698081118	pos_1921/pos_2530	2
Sample E and C in spring	Steroid biosynthesis;Metabolic pathways;Biosynthesis of secondary metabolites;Tuberculosis	2/235	2/629	0.139210960679676	0.625577698081119	0.625577698081118	pos_3088/pos_3175	2
Sample E and C in spring	Tyrosine metabolism	2/235	2/629	0.139210960679676	0.625577698081119	0.625577698081118	pos_1849/pos_2085	2
Sample E and C in spring	Indole alkaloid biosynthesis;Metabolic pathways;Biosynthesis of secondary metabolites	4/235	6/629	0.1436375140624	0.625577698081119	0.625577698081118	pos_2991/pos_3225/pos_367/pos_5080	4
Sample E and C in spring	Biosynthesis of secondary metabolites;2-Oxocarboxylic acid metabolism	3/235	4/629	0.149412146026677	0.625577698081119	0.625577698081118	pos_2542/pos_2946/pos_3242	3
Sample E and C in spring	Purine metabolism;Metabolic pathways;Nucleotide metabolism	3/235	4/629	0.149412146026677	0.625577698081119	0.625577698081118	pos_1938/pos_2526/pos_4036	3
Sample E and C in spring	Tryptophan metabolism	3/235	4/629	0.149412146026677	0.625577698081119	0.625577698081118	pos_2028/pos_2365/pos_2495	3
Sample E and C in spring	Biosynthesis of type II polyketide products;Biosynthesis of secondary metabolites	5/235	9/629	0.212448189896632	0.625577698081119	0.625577698081118	pos_264/pos_324/pos_3457/pos_3851/pos_5391	5
Sample E and C in spring	Biosynthesis of 12-, 14- and 16-membered macrolides;Type I polyketide structures;Metabolic pathways;Biosynthesis of secondary metabolites	2/235	3/629	0.314168276494005	0.625577698081119	0.625577698081118	pos_4011/pos_828	2
Sample E and C in spring	Biosynthesis of various other secondary metabolites;Metabolic pathways;Biosynthesis of secondary metabolites	2/235	3/629	0.314168276494005	0.625577698081119	0.625577698081118	pos_4703/pos_487	2
Sample E and C in spring	Biosynthesis of various plant secondary metabolites;Metabolic pathways;Biosynthesis of secondary metabolites	2/235	3/629	0.314168276494005	0.625577698081119	0.625577698081118	pos_1231/pos_5386	2
Sample E and C in spring	Cyanoamino acid metabolism;Metabolic pathways;Biosynthesis of secondary metabolites	2/235	3/629	0.314168276494005	0.625577698081119	0.625577698081118	pos_2019/pos_2074	2
Sample E and C in spring	Methane metabolism;Metabolic pathways;Microbial metabolism in diverse environments	2/235	3/629	0.314168276494005	0.625577698081119	0.625577698081118	pos_2003/pos_450	2
Sample E and C in spring	Prodigiosin biosynthesis;Metabolic pathways;Biosynthesis of secondary metabolites	2/235	3/629	0.314168276494005	0.625577698081119	0.625577698081118	pos_2466/pos_3634	2
Sample E and C in spring	Sphingolipid metabolism	2/235	3/629	0.314168276494005	0.625577698081119	0.625577698081118	pos_3478/pos_4592	2
Sample E and C in spring	Steroid degradation;Metabolic pathways;Microbial metabolism in diverse environments	2/235	3/629	0.314168276494005	0.625577698081119	0.625577698081118	pos_3431/pos_3493	2
Sample E and C in spring	Arginine and proline metabolism;Metabolic pathways	4/235	8/629	0.344807674528969	0.625577698081119	0.625577698081118	pos_2073/pos_2514/pos_3455/pos_3705	4
Sample E and C in spring	Alanine, aspartate and glutamate metabolism;Cyanoamino acid metabolism;Aminoacyl-tRNA biosynthesis;Metabolic pathways;Biosynthesis of secondary metabolites;Biosynthesis of amino acids	1/235	1/629	0.373608903020668	0.625577698081119	0.625577698081118	pos_2268	1
Sample E and C in spring	Arginine and proline metabolism;beta-Alanine metabolism;Glutathione metabolism;Pantothenate and CoA biosynthesis;Metabolic pathways;Biosynthesis of cofactors	1/235	1/629	0.373608903020668	0.625577698081119	0.625577698081118	pos_3291	1
Sample E and C in spring	Arginine biosynthesis;Metabolic pathways;Biosynthesis of secondary metabolites;2-Oxocarboxylic acid metabolism;Biosynthesis of amino acids	1/235	1/629	0.373608903020668	0.625577698081119	0.625577698081118	pos_2441	1
Sample E and C in spring	Arginine biosynthesis;Metabolic pathways;Biosynthesis of secondary metabolites;Biosynthesis of amino acids	1/235	1/629	0.373608903020668	0.625577698081119	0.625577698081118	pos_3823	1
Sample E and C in spring	Ascorbate and aldarate metabolism;Metabolic pathways	1/235	1/629	0.373608903020668	0.625577698081119	0.625577698081118	pos_7	1
Sample E and C in spring	Atrazine degradation;Metabolic pathways;Microbial metabolism in diverse environments	1/235	1/629	0.373608903020668	0.625577698081119	0.625577698081118	pos_2971	1
Sample E and C in spring	beta-Alanine metabolism;Pantothenate and CoA biosynthesis;Metabolic pathways;Biosynthesis of cofactors	1/235	1/629	0.373608903020668	0.625577698081119	0.625577698081118	pos_2685	1
Sample E and C in spring	Biosynthesis of enediyne antibiotics;Metabolic pathways;Biosynthesis of secondary metabolites	1/235	1/629	0.373608903020668	0.625577698081119	0.625577698081118	pos_2739	1
Sample E and C in spring	C5-Branched dibasic acid metabolism	1/235	1/629	0.373608903020668	0.625577698081119	0.625577698081118	pos_2883	1
Sample E and C in spring	Caffeine metabolism;Microbial metabolism in diverse environments	1/235	1/629	0.373608903020668	0.625577698081119	0.625577698081118	pos_1014	1
Sample E and C in spring	Caprolactam degradation	1/235	1/629	0.373608903020668	0.625577698081119	0.625577698081118	pos_2000	1
Sample E and C in spring	Carotenoid biosynthesis;Biosynthesis of various plant secondary metabolites;Metabolic pathways;Biosynthesis of secondary metabolites	1/235	1/629	0.373608903020668	0.625577698081119	0.625577698081118	pos_1107	1
Sample E and C in spring	Clavulanic acid biosynthesis;Metabolic pathways;Biosynthesis of secondary metabolites	1/235	1/629	0.373608903020668	0.625577698081119	0.625577698081118	pos_3918	1
Sample E and C in spring	Cutin, suberine and wax biosynthesis;Biosynthesis of unsaturated fatty acids	1/235	1/629	0.373608903020668	0.625577698081119	0.625577698081118	pos_5333	1
Sample E and C in spring	Cysteine and methionine metabolism;Arginine and proline metabolism;Metabolic pathways	1/235	1/629	0.373608903020668	0.625577698081119	0.625577698081118	pos_2381	1
Sample E and C in spring	Cysteine and methionine metabolism;Glutathione metabolism;Metabolic pathways;Biosynthesis of cofactors;ABC transporters	1/235	1/629	0.373608903020668	0.625577698081119	0.625577698081118	pos_2007	1
Sample E and C in spring	Cysteine and methionine metabolism;Metabolic pathways;ABC transporters	1/235	1/629	0.373608903020668	0.625577698081119	0.625577698081118	pos_2012	1
Sample E and C in spring	Cysteine and methionine metabolism;Sulfur metabolism;Metabolic pathways;Biosynthesis of secondary metabolites;Biosynthesis of amino acids	1/235	1/629	0.373608903020668	0.625577698081119	0.625577698081118	pos_252	1
Sample E and C in spring	Ethylbenzene degradation;Metabolic pathways;Microbial metabolism in diverse environments;Degradation of aromatic compounds	1/235	1/629	0.373608903020668	0.625577698081119	0.625577698081118	pos_1354	1
Sample E and C in spring	Fatty acid elongation;Fatty acid degradation;Metabolic pathways;Fatty acid metabolism	1/235	1/629	0.373608903020668	0.625577698081119	0.625577698081118	pos_3934	1
Sample E and C in spring	Fructose and mannose metabolism;Amino sugar and nucleotide sugar metabolism;Metabolic pathways;Biosynthesis of nucleotide sugars	1/235	1/629	0.373608903020668	0.625577698081119	0.625577698081118	pos_2571	1
Sample E and C in spring	Galactose metabolism	1/235	1/629	0.373608903020668	0.625577698081119	0.625577698081118	pos_4008	1
Sample E and C in spring	Galactose metabolism;Metabolic pathways	1/235	1/629	0.373608903020668	0.625577698081119	0.625577698081118	pos_339	1
Sample E and C in spring	Glycine, serine and threonine metabolism;Metabolic pathways	1/235	1/629	0.373608903020668	0.625577698081119	0.625577698081118	pos_2446	1
Sample E and C in spring	Glycolysis / Gluconeogenesis;Phosphotransferase system (PTS)	1/235	1/629	0.373608903020668	0.625577698081119	0.625577698081118	pos_2394	1
Sample E and C in spring	Inositol phosphate metabolism;Glycosylphosphatidylinositol (GPI)-anchor biosynthesis;Glycerophospholipid metabolism;Lipoarabinomannan (LAM) biosynthesis;Metabolic pathways;Phosphatidylinositol signaling system;Autophagy - other;Autophagy - yeast;Salmonella infection;Tuberculosis	1/235	1/629	0.373608903020668	0.625577698081119	0.625577698081118	pos_2527	1
Sample E and C in spring	Inositol phosphate metabolism;Metabolic pathways;Microbial metabolism in diverse environments	1/235	1/629	0.373608903020668	0.625577698081119	0.625577698081118	pos_2027	1
Sample E and C in spring	Lipopolysaccharide biosynthesis	1/235	1/629	0.373608903020668	0.625577698081119	0.625577698081118	pos_756	1
Sample E and C in spring	Lipopolysaccharide biosynthesis;Metabolic pathways	1/235	1/629	0.373608903020668	0.625577698081119	0.625577698081118	pos_271	1
Sample E and C in spring	Lipopolysaccharide biosynthesis;Metabolic pathways;Biosynthesis of nucleotide sugars	1/235	1/629	0.373608903020668	0.625577698081119	0.625577698081118	pos_1954	1
Sample E and C in spring	Lysine degradation	1/235	1/629	0.373608903020668	0.625577698081119	0.625577698081118	pos_2445	1
Sample E and C in spring	Lysine degradation;Metabolic pathways;Biosynthesis of secondary metabolites;Microbial metabolism in diverse environments	1/235	1/629	0.373608903020668	0.625577698081119	0.625577698081118	pos_3334	1
Sample E and C in spring	Methane metabolism;Metabolic pathways;Microbial metabolism in diverse environments;Biosynthesis of cofactors	1/235	1/629	0.373608903020668	0.625577698081119	0.625577698081118	pos_1861	1
Sample E and C in spring	Methane metabolism;Metabolic pathways;Microbial metabolism in diverse environments;Carbon metabolism	1/235	1/629	0.373608903020668	0.625577698081119	0.625577698081118	pos_2958	1
Sample E and C in spring	Novobiocin biosynthesis;Biosynthesis of secondary metabolites	1/235	1/629	0.373608903020668	0.625577698081119	0.625577698081118	pos_5041	1
Sample E and C in spring	Pantothenate and CoA biosynthesis	1/235	1/629	0.373608903020668	0.625577698081119	0.625577698081118	pos_2317	1
Sample E and C in spring	Penicillin and cephalosporin biosynthesis;Biosynthesis of secondary metabolites	1/235	1/629	0.373608903020668	0.625577698081119	0.625577698081118	pos_2485	1
Sample E and C in spring	Pentose and glucuronate interconversions;Mannose type O-glycan biosynthesis;Metabolic pathways	1/235	1/629	0.373608903020668	0.625577698081119	0.625577698081118	pos_2455	1
Sample E and C in spring	Pentose phosphate pathway;Lipopolysaccharide biosynthesis;Carbon fixation in photosynthetic organisms;Metabolic pathways;Biosynthesis of secondary metabolites;Microbial metabolism in diverse environments;Carbon metabolism;Biosynthesis of amino acids;Biosynthesis of nucleotide sugars	1/235	1/629	0.373608903020668	0.625577698081119	0.625577698081118	pos_2246	1
Sample E and C in spring	Pentose phosphate pathway;Metabolic pathways	1/235	1/629	0.373608903020668	0.625577698081119	0.625577698081118	pos_2350	1
Sample E and C in spring	Phenylalanine metabolism	1/235	1/629	0.373608903020668	0.625577698081119	0.625577698081118	pos_2782	1
Sample E and C in spring	Phenylalanine metabolism;Styrene degradation;Metabolic pathways;Microbial metabolism in diverse environments	1/235	1/629	0.373608903020668	0.625577698081119	0.625577698081118	pos_2026	1
Sample E and C in spring	Phenylalanine, tyrosine and tryptophan biosynthesis;Novobiocin biosynthesis;Biosynthesis of various alkaloids;Biosynthesis of various antibiotics;Biosynthesis of various plant secondary metabolites;Metabolic pathways;Biosynthesis of secondary metabolites;Biosynthesis of amino acids;Biosynthesis of cofactors	1/235	1/629	0.373608903020668	0.625577698081119	0.625577698081118	pos_2533	1
Sample E and C in spring	Polycyclic aromatic hydrocarbon degradation;Metabolic pathways;Microbial metabolism in diverse environments;Degradation of aromatic compounds	1/235	1/629	0.373608903020668	0.625577698081119	0.625577698081118	pos_1926	1
Sample E and C in spring	Porphyrin metabolism;Metabolic pathways;Biosynthesis of secondary metabolites	1/235	1/629	0.373608903020668	0.625577698081119	0.625577698081118	pos_1258	1
Sample E and C in spring	Porphyrin metabolism;Metabolic pathways;Biosynthesis of secondary metabolites;Microbial metabolism in diverse environments;Biosynthesis of cofactors	1/235	1/629	0.373608903020668	0.625577698081119	0.625577698081118	pos_3932	1
Sample E and C in spring	Purine metabolism;Metabolic pathways	1/235	1/629	0.373608903020668	0.625577698081119	0.625577698081118	pos_2693	1
Sample E and C in spring	Purine metabolism;Metabolic pathways;Biosynthesis of secondary metabolites;Nucleotide metabolism	1/235	1/629	0.373608903020668	0.625577698081119	0.625577698081118	pos_453	1
Sample E and C in spring	Pyrimidine metabolism;Metabolic pathways	1/235	1/629	0.373608903020668	0.625577698081119	0.625577698081118	pos_240	1
Sample E and C in spring	Secondary bile acid biosynthesis;Taurine and hypotaurine metabolism;Metabolic pathways	1/235	1/629	0.373608903020668	0.625577698081119	0.625577698081118	pos_2450	1
Sample E and C in spring	Sesquiterpenoid and triterpenoid biosynthesis;Biosynthesis of various antibiotics;Metabolic pathways;Biosynthesis of secondary metabolites	1/235	1/629	0.373608903020668	0.625577698081119	0.625577698081118	pos_3963	1
Sample E and C in spring	Starch and sucrose metabolism;Metabolic pathways;ABC transporters;Phosphotransferase system (PTS)	1/235	1/629	0.373608903020668	0.625577698081119	0.625577698081118	pos_312	1
Sample E and C in spring	Staurosporine biosynthesis;Metabolic pathways;Biosynthesis of secondary metabolites	1/235	1/629	0.373608903020668	0.625577698081119	0.625577698081118	pos_2930	1
Sample E and C in spring	Steroid biosynthesis;Metabolic pathways	1/235	1/629	0.373608903020668	0.625577698081119	0.625577698081118	pos_2926	1
Sample E and C in spring	Steroid biosynthesis;Metabolic pathways;Tuberculosis	1/235	1/629	0.373608903020668	0.625577698081119	0.625577698081118	pos_3382	1
Sample E and C in spring	Steroid degradation;Microbial metabolism in diverse environments	1/235	1/629	0.373608903020668	0.625577698081119	0.625577698081118	pos_3600	1
Sample E and C in spring	Styrene degradation;Metabolic pathways;Microbial metabolism in diverse environments;Degradation of aromatic compounds	1/235	1/629	0.373608903020668	0.625577698081119	0.625577698081118	pos_4493	1
Sample E and C in spring	Taurine and hypotaurine metabolism	1/235	1/629	0.373608903020668	0.625577698081119	0.625577698081118	pos_376	1
Sample E and C in spring	Teichoic acid biosynthesis;Glycerophospholipid metabolism	1/235	1/629	0.373608903020668	0.625577698081119	0.625577698081118	pos_425	1
Sample E and C in spring	Thiamine metabolism;Metabolic pathways;ABC transporters	1/235	1/629	0.373608903020668	0.625577698081119	0.625577698081118	pos_1112	1
Sample E and C in spring	Toluene degradation;Metabolic pathways;Microbial metabolism in diverse environments;Degradation of aromatic compounds	1/235	1/629	0.373608903020668	0.625577698081119	0.625577698081118	pos_2041	1
Sample E and C in spring	Tryptophan metabolism;Phenylalanine, tyrosine and tryptophan biosynthesis;Biosynthesis of various plant secondary metabolites;Metabolic pathways;Biosynthesis of secondary metabolites	1/235	1/629	0.373608903020668	0.625577698081119	0.625577698081118	pos_400	1
Sample E and C in spring	Valine, leucine and isoleucine degradation;Valine, leucine and isoleucine biosynthesis;Aminoacyl-tRNA biosynthesis;Metabolic pathways;Biosynthesis of secondary metabolites;2-Oxocarboxylic acid metabolism;Biosynthesis of amino acids;ABC transporters;Shigellosis	1/235	1/629	0.373608903020668	0.625577698081119	0.625577698081118	pos_2018	1
Sample E and C in spring	Vitamin B6 metabolism	1/235	1/629	0.373608903020668	0.625577698081119	0.625577698081118	pos_2033	1
Sample E and C in spring	2-Oxocarboxylic acid metabolism	3/235	6/629	0.400871119743833	0.641393791590133	0.641393791590133	pos_2090/pos_2247/pos_2342	3
Sample E and C in spring	alpha-Linolenic acid metabolism	3/235	6/629	0.400871119743833	0.641393791590133	0.641393791590133	pos_2990/pos_3117/pos_3473	3
Sample E and C in spring	Cutin, suberine and wax biosynthesis	3/235	6/629	0.400871119743833	0.641393791590133	0.641393791590133	pos_3831/pos_3862/pos_5098	3
Sample E and C in spring	Porphyrin metabolism;Biosynthesis of secondary metabolites	3/235	6/629	0.400871119743833	0.641393791590133	0.641393791590133	pos_4529/pos_4732/pos_5222	3
Sample E and C in spring	Diterpenoid biosynthesis;Metabolic pathways;Biosynthesis of secondary metabolites	2/235	4/629	0.478924406961332	0.741560372069159	0.741560372069159	pos_3631/pos_5215	2
Sample E and C in spring	Folate biosynthesis;Metabolic pathways	2/235	4/629	0.478924406961332	0.741560372069159	0.741560372069159	pos_5112/pos_555	2
Sample E and C in spring	Purine metabolism;Metabolic pathways;Biosynthesis of secondary metabolites	2/235	4/629	0.478924406961332	0.741560372069159	0.741560372069159	pos_2351/pos_4006	2
Sample E and C in spring	Carotenoid biosynthesis;Biosynthesis of secondary metabolites	3/235	7/629	0.521952588228713	0.765564165931212	0.765564165931212	pos_2484/pos_3530/pos_3786	3
Sample E and C in spring	Biosynthesis of siderophore group nonribosomal peptides;Biosynthesis of secondary metabolites	1/235	2/629	0.60800684536166	0.765564165931212	0.765564165931212	pos_390	1
Sample E and C in spring	Biosynthesis of type II polyketide products	1/235	2/629	0.60800684536166	0.765564165931212	0.765564165931212	pos_263	1
Sample E and C in spring	Caprolactam degradation;Microbial metabolism in diverse environments	1/235	2/629	0.60800684536166	0.765564165931212	0.765564165931212	pos_2465	1
Sample E and C in spring	Chlorocyclohexane and chlorobenzene degradation;Microbial metabolism in diverse environments	1/235	2/629	0.60800684536166	0.765564165931212	0.765564165931212	pos_1917	1
Sample E and C in spring	Folate biosynthesis	1/235	2/629	0.60800684536166	0.765564165931212	0.765564165931212	pos_2572	1
Sample E and C in spring	Folate biosynthesis;Biosynthesis of cofactors	1/235	2/629	0.60800684536166	0.765564165931212	0.765564165931212	pos_2348	1
Sample E and C in spring	Folate biosynthesis;Metabolic pathways;Biosynthesis of cofactors	1/235	2/629	0.60800684536166	0.765564165931212	0.765564165931212	pos_3306	1
Sample E and C in spring	Glyoxylate and dicarboxylate metabolism;Metabolic pathways	1/235	2/629	0.60800684536166	0.765564165931212	0.765564165931212	pos_2022	1
Sample E and C in spring	Histidine metabolism;Metabolic pathways	1/235	2/629	0.60800684536166	0.765564165931212	0.765564165931212	pos_3095	1
Sample E and C in spring	Indole diterpene alkaloid biosynthesis	1/235	2/629	0.60800684536166	0.765564165931212	0.765564165931212	pos_4359	1
Sample E and C in spring	Lysine biosynthesis;Lysine degradation;Metabolic pathways;Biosynthesis of secondary metabolites;Microbial metabolism in diverse environments;Biosynthesis of amino acids	1/235	2/629	0.60800684536166	0.765564165931212	0.765564165931212	pos_416	1
Sample E and C in spring	Monobactam biosynthesis;Biosynthesis of secondary metabolites	1/235	2/629	0.60800684536166	0.765564165931212	0.765564165931212	pos_2154	1
Sample E and C in spring	Neomycin, kanamycin and gentamicin biosynthesis	1/235	2/629	0.60800684536166	0.765564165931212	0.765564165931212	pos_3775	1
Sample E and C in spring	Nicotinate and nicotinamide metabolism;Metabolic pathways	1/235	2/629	0.60800684536166	0.765564165931212	0.765564165931212	pos_2379	1
Sample E and C in spring	Phosphotransferase system (PTS)	1/235	2/629	0.60800684536166	0.765564165931212	0.765564165931212	pos_3196	1
Sample E and C in spring	Polycyclic aromatic hydrocarbon degradation;Microbial metabolism in diverse environments	1/235	2/629	0.60800684536166	0.765564165931212	0.765564165931212	pos_2064	1
Sample E and C in spring	Pyrimidine metabolism;Metabolic pathways;Nucleotide metabolism	1/235	2/629	0.60800684536166	0.765564165931212	0.765564165931212	pos_1860	1
Sample E and C in spring	Secondary bile acid biosynthesis	1/235	2/629	0.60800684536166	0.765564165931212	0.765564165931212	pos_4705	1
Sample E and C in spring	Terpenoid backbone biosynthesis;Metabolic pathways;Biosynthesis of secondary metabolites	1/235	2/629	0.60800684536166	0.765564165931212	0.765564165931212	pos_2050	1
Sample E and C in spring	Tryptophan metabolism;Metabolic pathways;Biosynthesis of secondary metabolites;2-Oxocarboxylic acid metabolism	1/235	2/629	0.60800684536166	0.765564165931212	0.765564165931212	pos_2549	1
Sample E and C in spring	Biosynthesis of 12-, 14- and 16-membered macrolides;Biosynthesis of secondary metabolites	2/235	5/629	0.616704467000143	0.765564165931212	0.765564165931212	pos_1049/pos_3106	2
Sample E and C in spring	Fatty acid biosynthesis;Metabolic pathways	2/235	5/629	0.616704467000143	0.765564165931212	0.765564165931212	pos_2614/pos_4364	2
Sample E and C in spring	Biosynthesis of various antibiotics;Metabolic pathways;Biosynthesis of secondary metabolites	4/235	11/629	0.639584563096499	0.787181000734153	0.787181000734153	pos_2517/pos_2881/pos_3394/pos_4122	4
Sample E and C in spring	Diterpenoid biosynthesis;Biosynthesis of secondary metabolites	4/235	12/629	0.716420156556848	0.842708237911242	0.842708237911242	pos_2390/pos_2487/pos_3640/pos_5177	4
Sample E and C in spring	Biosynthesis of 12-, 14- and 16-membered macrolides	3/235	9/629	0.71701167355542	0.842708237911242	0.842708237911242	pos_1009/pos_5046/pos_5127	3
Sample E and C in spring	Biosynthesis of ansamycins;Biosynthesis of secondary metabolites	3/235	9/629	0.71701167355542	0.842708237911242	0.842708237911242	pos_2340/pos_2481/pos_2753	3
Sample E and C in spring	Carotenoid biosynthesis	2/235	6/629	0.724621140628297	0.842708237911242	0.842708237911242	pos_2623/pos_957	2
Sample E and C in spring	Metabolic pathways;Biosynthesis of secondary metabolites	8/235	24/629	0.732088257561861	0.842708237911242	0.842708237911242	pos_222/pos_2548/pos_2888/pos_299/pos_3839/pos_4409/pos_4637/pos_5117	8
Sample E and C in spring	Fructose and mannose metabolism;Metabolic pathways;Microbial metabolism in diverse environments	1/235	3/629	0.754926129795488	0.842708237911242	0.842708237911242	pos_3202	1
Sample E and C in spring	Nicotinate and nicotinamide metabolism;Metabolic pathways;Microbial metabolism in diverse environments	1/235	3/629	0.754926129795488	0.842708237911242	0.842708237911242	pos_2442	1
Sample E and C in spring	Phenylalanine metabolism;Metabolic pathways;Microbial metabolism in diverse environments;Degradation of aromatic compounds	1/235	3/629	0.754926129795488	0.842708237911242	0.842708237911242	pos_2014	1
Sample E and C in spring	Purine metabolism;Metabolic pathways;Nucleotide metabolism;ABC transporters	1/235	3/629	0.754926129795488	0.842708237911242	0.842708237911242	pos_2758	1
Sample E and C in spring	Pyrimidine metabolism;Metabolic pathways;Nucleotide metabolism;ABC transporters	1/235	3/629	0.754926129795488	0.842708237911242	0.842708237911242	pos_2220	1
Sample E and C in spring	Two-component system	1/235	3/629	0.754926129795488	0.842708237911242	0.842708237911242	pos_2719	1
Sample E and C in spring	Ubiquinone and other terpenoid-quinone biosynthesis;Biosynthesis of secondary metabolites	1/235	3/629	0.754926129795488	0.842708237911242	0.842708237911242	pos_2205	1
Sample E and C in spring	Indole diterpene alkaloid biosynthesis;Biosynthesis of secondary metabolites	2/235	7/629	0.805688561588131	0.892455022066853	0.892455022066853	pos_3615/pos_4168	2
Sample E and C in spring	Amino sugar and nucleotide sugar metabolism;O-Antigen nucleotide sugar biosynthesis;Metabolic pathways;Biosynthesis of nucleotide sugars	1/235	4/629	0.846926704073539	0.903388484345109	0.903388484345109	pos_230	1
Sample E and C in spring	Indole alkaloid biosynthesis;Biosynthesis of secondary metabolites	1/235	4/629	0.846926704073539	0.903388484345109	0.903388484345109	pos_3007	1
Sample E and C in spring	Linoleic acid metabolism	1/235	4/629	0.846926704073539	0.903388484345109	0.903388484345109	pos_3174	1
Sample E and C in spring	Quorum sensing	1/235	4/629	0.846926704073539	0.903388484345109	0.903388484345109	pos_399	1
Sample E and C in spring	Sphingolipid metabolism;Metabolic pathways	1/235	4/629	0.846926704073539	0.903388484345109	0.903388484345109	pos_3274	1
Sample E and C in spring	alpha-Linolenic acid metabolism;Biosynthesis of secondary metabolites	1/235	5/629	0.904482263341889	0.946512414797673	0.946512414797673	pos_2147	1
Sample E and C in spring	Ubiquinone and other terpenoid-quinone biosynthesis;Metabolic pathways;Biosynthesis of secondary metabolites;Biosynthesis of cofactors	1/235	5/629	0.904482263341889	0.946512414797673	0.946512414797673	pos_2914	1
Sample E and C in spring	Biosynthesis of unsaturated fatty acids	2/235	9/629	0.907074397514436	0.946512414797673	0.946512414797673	pos_2796/pos_3985	2
Sample E and C in spring	Biosynthesis of 12-, 14- and 16-membered macrolides;Metabolic pathways;Biosynthesis of secondary metabolites	5/235	20/629	0.922448915214141	0.948804598505974	0.948804598505974	pos_1064/pos_3415/pos_3475/pos_3984/pos_4750	5
Sample E and C in spring	Biosynthesis of secondary metabolites	5/235	20/629	0.922448915214141	0.948804598505974	0.948804598505974	pos_1204/pos_2282/pos_251/pos_3343/pos_481	5
Sample E and C in spring	Arachidonic acid metabolism;Metabolic pathways	1/235	7/629	0.962915475600686	0.976477665397879	0.976477665397879	pos_2678	1
Sample E and C in spring	Type I polyketide structures	1/235	7/629	0.962915475600686	0.976477665397879	0.976477665397879	pos_4947	1
Sample E and C in spring	Metabolic pathways	2/235	13/629	0.980926812382888	0.98778644044151	0.98778644044151	pos_3888/pos_4255	2
Sample E and C in spring	Steroid biosynthesis;Metabolic pathways;Biosynthesis of secondary metabolites	1/235	11/629	0.994475173885226	0.994475173885226	0.994475173885226	pos_5202	1
Sample E and C in autumn	Purine metabolism;Metabolic pathways;Nucleotide metabolism	4/262	4/629	0.0297004307146223	0.614691218917375	0.614691218917375	pos_1938/pos_2171/pos_2526/pos_4036	4
Sample E and C in autumn	2-Oxocarboxylic acid metabolism	5/262	6/629	0.048314376038031	0.614691218917375	0.614691218917375	pos_1101/pos_1261/pos_2090/pos_2214/pos_2247	5
Sample E and C in autumn	Biosynthesis of 12-, 14- and 16-membered macrolides;Type I polyketide structures;Metabolic pathways;Biosynthesis of secondary metabolites	3/262	3/629	0.0717855970168092	0.614691218917375	0.614691218917375	pos_4011/pos_5287/pos_828	3
Sample E and C in autumn	Biosynthesis of various plant secondary metabolites;Metabolic pathways;Biosynthesis of secondary metabolites	3/262	3/629	0.0717855970168092	0.614691218917375	0.614691218917375	pos_1231/pos_4196/pos_5386	3
Sample E and C in autumn	Cyanoamino acid metabolism;Metabolic pathways;Biosynthesis of secondary metabolites	3/262	3/629	0.0717855970168092	0.614691218917375	0.614691218917375	pos_2019/pos_2074/pos_2733	3
Sample E and C in autumn	Two-component system	3/262	3/629	0.0717855970168092	0.614691218917375	0.614691218917375	pos_2048/pos_2719/pos_2825	3
Sample E and C in autumn	Biosynthesis of type II polyketide products;Biosynthesis of secondary metabolites	6/262	9/629	0.117265529127349	0.614691218917375	0.614691218917375	pos_2427/pos_264/pos_275/pos_324/pos_3457/pos_3851	6
Sample E and C in autumn	Amino sugar and nucleotide sugar metabolism;Metabolic pathways;Biosynthesis of nucleotide sugars	2/262	2/629	0.173113728190536	0.614691218917375	0.614691218917375	pos_1869/pos_3433	2
Sample E and C in autumn	Chlorocyclohexane and chlorobenzene degradation;Microbial metabolism in diverse environments	2/262	2/629	0.173113728190536	0.614691218917375	0.614691218917375	pos_1917/pos_4524	2
Sample E and C in autumn	Cutin, suberine and wax biosynthesis;Metabolic pathways	2/262	2/629	0.173113728190536	0.614691218917375	0.614691218917375	pos_2724/pos_3879	2
Sample E and C in autumn	Fatty acid biosynthesis;Lipoic acid metabolism;Metabolic pathways;Biosynthesis of cofactors	2/262	2/629	0.173113728190536	0.614691218917375	0.614691218917375	pos_2418/pos_2658	2
Sample E and C in autumn	Folate biosynthesis;Biosynthesis of cofactors	2/262	2/629	0.173113728190536	0.614691218917375	0.614691218917375	pos_2348/pos_3393	2
Sample E and C in autumn	Glyoxylate and dicarboxylate metabolism;Metabolic pathways	2/262	2/629	0.173113728190536	0.614691218917375	0.614691218917375	pos_1820/pos_2022	2
Sample E and C in autumn	Limonene and pinene degradation;Biosynthesis of secondary metabolites	2/262	2/629	0.173113728190536	0.614691218917375	0.614691218917375	pos_1387/pos_5366	2
Sample E and C in autumn	Lysine biosynthesis;Lysine degradation;Metabolic pathways;Biosynthesis of secondary metabolites;Microbial metabolism in diverse environments;Biosynthesis of amino acids	2/262	2/629	0.173113728190536	0.614691218917375	0.614691218917375	pos_1131/pos_416	2
Sample E and C in autumn	Neomycin, kanamycin and gentamicin biosynthesis	2/262	2/629	0.173113728190536	0.614691218917375	0.614691218917375	pos_3321/pos_3775	2
Sample E and C in autumn	Nitrotoluene degradation;Microbial metabolism in diverse environments	2/262	2/629	0.173113728190536	0.614691218917375	0.614691218917375	pos_2244/pos_4651	2
Sample E and C in autumn	Steroid biosynthesis;Metabolic pathways;Biosynthesis of secondary metabolites;Tuberculosis	2/262	2/629	0.173113728190536	0.614691218917375	0.614691218917375	pos_3088/pos_3175	2
Sample E and C in autumn	Tryptophan metabolism;Metabolic pathways;Biosynthesis of secondary metabolites;2-Oxocarboxylic acid metabolism	2/262	2/629	0.173113728190536	0.614691218917375	0.614691218917375	pos_2549/pos_2607	2
Sample E and C in autumn	Quorum sensing	3/262	4/629	0.19804109592337	0.614691218917375	0.614691218917375	pos_1119/pos_2053/pos_399	3
Sample E and C in autumn	Carotenoid biosynthesis	4/262	6/629	0.201753655055319	0.614691218917375	0.614691218917375	pos_2623/pos_5121/pos_939/pos_957	4
Sample E and C in autumn	Metabolic pathways;Biosynthesis of secondary metabolites	12/262	24/629	0.26109539103744	0.614691218917375	0.614691218917375	pos_222/pos_2456/pos_2548/pos_2770/pos_2888/pos_337/pos_3839/pos_4409/pos_4639/pos_4717/pos_4969/pos_5138	12
Sample E and C in autumn	Carotenoid biosynthesis;Biosynthesis of secondary metabolites	4/262	7/629	0.321615264132495	0.614691218917375	0.614691218917375	pos_2484/pos_3786/pos_855/pos_989	4
Sample E and C in autumn	Biosynthesis of various other secondary metabolites;Metabolic pathways;Biosynthesis of secondary metabolites	2/262	3/629	0.37576999053799	0.614691218917375	0.614691218917375	pos_4703/pos_487	2
Sample E and C in autumn	Methane metabolism;Metabolic pathways;Microbial metabolism in diverse environments	2/262	3/629	0.37576999053799	0.614691218917375	0.614691218917375	pos_2003/pos_450	2
Sample E and C in autumn	Nicotinate and nicotinamide metabolism;Metabolic pathways;Microbial metabolism in diverse environments	2/262	3/629	0.37576999053799	0.614691218917375	0.614691218917375	pos_2442/pos_485	2
Sample E and C in autumn	Penicillin and cephalosporin biosynthesis;Metabolic pathways;Biosynthesis of secondary metabolites	2/262	3/629	0.37576999053799	0.614691218917375	0.614691218917375	pos_4099/pos_4840	2
Sample E and C in autumn	Phenylalanine metabolism;Metabolic pathways;Microbial metabolism in diverse environments;Degradation of aromatic compounds	2/262	3/629	0.37576999053799	0.614691218917375	0.614691218917375	pos_2014/pos_4004	2
Sample E and C in autumn	Sphingolipid metabolism	2/262	3/629	0.37576999053799	0.614691218917375	0.614691218917375	pos_3478/pos_3990	2
Sample E and C in autumn	Ubiquinone and other terpenoid-quinone biosynthesis;Biosynthesis of secondary metabolites	2/262	3/629	0.37576999053799	0.614691218917375	0.614691218917375	pos_1249/pos_2205	2
Sample E and C in autumn	Alanine, aspartate and glutamate metabolism;Cyanoamino acid metabolism;Aminoacyl-tRNA biosynthesis;Metabolic pathways;Biosynthesis of secondary metabolites;Biosynthesis of amino acids	1/262	1/629	0.416534181240064	0.614691218917375	0.614691218917375	pos_2268	1
Sample E and C in autumn	alpha-Linolenic acid metabolism;Metabolic pathways;Biosynthesis of secondary metabolites	1/262	1/629	0.416534181240064	0.614691218917375	0.614691218917375	pos_2808	1
Sample E and C in autumn	Amino sugar and nucleotide sugar metabolism;Metabolic pathways;ABC transporters;Phosphotransferase system (PTS)	1/262	1/629	0.416534181240064	0.614691218917375	0.614691218917375	pos_3020	1
Sample E and C in autumn	Amino sugar and nucleotide sugar metabolism;Metabolic pathways;Biosynthesis of nucleotide sugars;Phosphotransferase system (PTS)	1/262	1/629	0.416534181240064	0.614691218917375	0.614691218917375	pos_2262	1
Sample E and C in autumn	Aminobenzoate degradation;Microbial metabolism in diverse environments	1/262	1/629	0.416534181240064	0.614691218917375	0.614691218917375	pos_1828	1
Sample E and C in autumn	Arginine and proline metabolism;Carbapenem biosynthesis;Prodigiosin biosynthesis;Novobiocin biosynthesis;Staurosporine biosynthesis;D-Amino acid metabolism;Aminoacyl-tRNA biosynthesis;Metabolic pathways;Biosynthesis of secondary metabolites;Biosynthesis of amino acids;ABC transporters	1/262	1/629	0.416534181240064	0.614691218917375	0.614691218917375	pos_2757	1
Sample E and C in autumn	Arginine biosynthesis;Arginine and proline metabolism;Metabolic pathways;Biosynthesis of secondary metabolites;2-Oxocarboxylic acid metabolism;Biosynthesis of amino acids	1/262	1/629	0.416534181240064	0.614691218917375	0.614691218917375	pos_4291	1
Sample E and C in autumn	Arginine biosynthesis;Metabolic pathways;Biosynthesis of secondary metabolites;2-Oxocarboxylic acid metabolism;Biosynthesis of amino acids	1/262	1/629	0.416534181240064	0.614691218917375	0.614691218917375	pos_2441	1
Sample E and C in autumn	Atrazine degradation;Metabolic pathways;Microbial metabolism in diverse environments	1/262	1/629	0.416534181240064	0.614691218917375	0.614691218917375	pos_2971	1
Sample E and C in autumn	beta-Alanine metabolism;Pantothenate and CoA biosynthesis;Metabolic pathways;Biosynthesis of cofactors	1/262	1/629	0.416534181240064	0.614691218917375	0.614691218917375	pos_2685	1
Sample E and C in autumn	Biosynthesis of various other secondary metabolites;Biosynthesis of various antibiotics;Metabolic pathways;Biosynthesis of secondary metabolites	1/262	1/629	0.416534181240064	0.614691218917375	0.614691218917375	pos_2760	1
Sample E and C in autumn	Bisphenol degradation;Microbial metabolism in diverse environments	1/262	1/629	0.416534181240064	0.614691218917375	0.614691218917375	pos_5252	1
Sample E and C in autumn	Caffeine metabolism;Metabolic pathways;Biosynthesis of secondary metabolites	1/262	1/629	0.416534181240064	0.614691218917375	0.614691218917375	pos_2109	1
Sample E and C in autumn	Caprolactam degradation	1/262	1/629	0.416534181240064	0.614691218917375	0.614691218917375	pos_2000	1
Sample E and C in autumn	Carbapenem biosynthesis;Pantothenate and CoA biosynthesis;Metabolic pathways;Biosynthesis of secondary metabolites;Biosynthesis of cofactors	1/262	1/629	0.416534181240064	0.614691218917375	0.614691218917375	pos_2278	1
Sample E and C in autumn	Chlorocyclohexane and chlorobenzene degradation;Benzoate degradation;Metabolic pathways;Microbial metabolism in diverse environments;Degradation of aromatic compounds	1/262	1/629	0.416534181240064	0.614691218917375	0.614691218917375	pos_1221	1
Sample E and C in autumn	Clavulanic acid biosynthesis;Metabolic pathways;Biosynthesis of secondary metabolites	1/262	1/629	0.416534181240064	0.614691218917375	0.614691218917375	pos_3918	1
Sample E and C in autumn	Cysteine and methionine metabolism;Arginine and proline metabolism;Metabolic pathways	1/262	1/629	0.416534181240064	0.614691218917375	0.614691218917375	pos_2381	1
Sample E and C in autumn	Fatty acid biosynthesis;Prodigiosin biosynthesis;Metabolic pathways;Biosynthesis of secondary metabolites	1/262	1/629	0.416534181240064	0.614691218917375	0.614691218917375	pos_3890	1
Sample E and C in autumn	Fatty acid elongation;Fatty acid degradation;Metabolic pathways;Fatty acid metabolism	1/262	1/629	0.416534181240064	0.614691218917375	0.614691218917375	pos_3934	1
Sample E and C in autumn	Fructose and mannose metabolism;Metabolic pathways;ABC transporters;Phosphotransferase system (PTS)	1/262	1/629	0.416534181240064	0.614691218917375	0.614691218917375	pos_3139	1
Sample E and C in autumn	Galactose metabolism	1/262	1/629	0.416534181240064	0.614691218917375	0.614691218917375	pos_4008	1
Sample E and C in autumn	Galactose metabolism;Amino sugar and nucleotide sugar metabolism;Metabolic pathways;Biosynthesis of nucleotide sugars;Phosphotransferase system (PTS)	1/262	1/629	0.416534181240064	0.614691218917375	0.614691218917375	pos_1356	1
Sample E and C in autumn	Galactose metabolism;Metabolic pathways	1/262	1/629	0.416534181240064	0.614691218917375	0.614691218917375	pos_339	1
Sample E and C in autumn	Glycerophospholipid metabolism;Ether lipid metabolism	1/262	1/629	0.416534181240064	0.614691218917375	0.614691218917375	pos_2290	1
Sample E and C in autumn	Glycine, serine and threonine metabolism;Metabolic pathways	1/262	1/629	0.416534181240064	0.614691218917375	0.614691218917375	pos_2446	1
Sample E and C in autumn	Glyoxylate and dicarboxylate metabolism	1/262	1/629	0.416534181240064	0.614691218917375	0.614691218917375	pos_1847	1
Sample E and C in autumn	Histidine metabolism;beta-Alanine metabolism;Metabolic pathways	1/262	1/629	0.416534181240064	0.614691218917375	0.614691218917375	pos_2999	1
Sample E and C in autumn	Histidine metabolism;Staurosporine biosynthesis;beta-Alanine metabolism;D-Amino acid metabolism;Aminoacyl-tRNA biosynthesis;Metabolic pathways;Biosynthesis of secondary metabolites;Biosynthesis of amino acids;ABC transporters	1/262	1/629	0.416534181240064	0.614691218917375	0.614691218917375	pos_2095	1
Sample E and C in autumn	Inositol phosphate metabolism;Glycosylphosphatidylinositol (GPI)-anchor biosynthesis;Glycerophospholipid metabolism;Lipoarabinomannan (LAM) biosynthesis;Metabolic pathways;Phosphatidylinositol signaling system;Autophagy - other;Autophagy - yeast;Salmonella infection;Tuberculosis	1/262	1/629	0.416534181240064	0.614691218917375	0.614691218917375	pos_2527	1
Sample E and C in autumn	Inositol phosphate metabolism;Metabolic pathways;Microbial metabolism in diverse environments	1/262	1/629	0.416534181240064	0.614691218917375	0.614691218917375	pos_2027	1
Sample E and C in autumn	Lipopolysaccharide biosynthesis;Metabolic pathways	1/262	1/629	0.416534181240064	0.614691218917375	0.614691218917375	pos_271	1
Sample E and C in autumn	Lipopolysaccharide biosynthesis;Metabolic pathways;Biosynthesis of nucleotide sugars	1/262	1/629	0.416534181240064	0.614691218917375	0.614691218917375	pos_1954	1
Sample E and C in autumn	Lysine degradation;Metabolic pathways;ABC transporters	1/262	1/629	0.416534181240064	0.614691218917375	0.614691218917375	pos_2447	1
Sample E and C in autumn	Methane metabolism;Metabolic pathways;Microbial metabolism in diverse environments;2-Oxocarboxylic acid metabolism	1/262	1/629	0.416534181240064	0.614691218917375	0.614691218917375	pos_3398	1
Sample E and C in autumn	Methane metabolism;Metabolic pathways;Microbial metabolism in diverse environments;2-Oxocarboxylic acid metabolism;Biosynthesis of cofactors	1/262	1/629	0.416534181240064	0.614691218917375	0.614691218917375	pos_3407	1
Sample E and C in autumn	Methane metabolism;Metabolic pathways;Microbial metabolism in diverse environments;Biosynthesis of cofactors	1/262	1/629	0.416534181240064	0.614691218917375	0.614691218917375	pos_1861	1
Sample E and C in autumn	Monobactam biosynthesis;Metabolic pathways;Biosynthesis of secondary metabolites	1/262	1/629	0.416534181240064	0.614691218917375	0.614691218917375	pos_237	1
Sample E and C in autumn	Naphthalene degradation;Microbial metabolism in diverse environments;Degradation of aromatic compounds	1/262	1/629	0.416534181240064	0.614691218917375	0.614691218917375	pos_2122	1
Sample E and C in autumn	Nicotinate and nicotinamide metabolism;Metabolic pathways;Biosynthesis of cofactors	1/262	1/629	0.416534181240064	0.614691218917375	0.614691218917375	pos_470	1
Sample E and C in autumn	Oxidative phosphorylation;Riboflavin metabolism;Biosynthesis of various antibiotics;Biosynthesis of type II polyketide products;Metabolic pathways;Biosynthesis of secondary metabolites;Biosynthesis of cofactors	1/262	1/629	0.416534181240064	0.614691218917375	0.614691218917375	pos_2780	1
Sample E and C in autumn	Pantothenate and CoA biosynthesis	1/262	1/629	0.416534181240064	0.614691218917375	0.614691218917375	pos_2317	1
Sample E and C in autumn	Pentose and glucuronate interconversions;Mannose type O-glycan biosynthesis;Metabolic pathways	1/262	1/629	0.416534181240064	0.614691218917375	0.614691218917375	pos_2455	1
Sample E and C in autumn	Pentose phosphate pathway;Lipopolysaccharide biosynthesis;Carbon fixation in photosynthetic organisms;Metabolic pathways;Biosynthesis of secondary metabolites;Microbial metabolism in diverse environments;Carbon metabolism;Biosynthesis of amino acids;Biosynthesis of nucleotide sugars	1/262	1/629	0.416534181240064	0.614691218917375	0.614691218917375	pos_2246	1
Sample E and C in autumn	Pentose phosphate pathway;Metabolic pathways	1/262	1/629	0.416534181240064	0.614691218917375	0.614691218917375	pos_2350	1
Sample E and C in autumn	Pentose phosphate pathway;Metabolic pathways;Microbial metabolism in diverse environments;Phosphotransferase system (PTS)	1/262	1/629	0.416534181240064	0.614691218917375	0.614691218917375	pos_2656	1
Sample E and C in autumn	Phenazine biosynthesis;Biosynthesis of secondary metabolites;Quorum sensing;Biofilm formation - Pseudomonas aeruginosa	1/262	1/629	0.416534181240064	0.614691218917375	0.614691218917375	pos_613	1
Sample E and C in autumn	Phenylalanine metabolism	1/262	1/629	0.416534181240064	0.614691218917375	0.614691218917375	pos_2782	1
Sample E and C in autumn	Phenylalanine, tyrosine and tryptophan biosynthesis;Metabolic pathways	1/262	1/629	0.416534181240064	0.614691218917375	0.614691218917375	pos_3466	1
Sample E and C in autumn	Phosphonate and phosphinate metabolism;Metabolic pathways	1/262	1/629	0.416534181240064	0.614691218917375	0.614691218917375	pos_357	1
Sample E and C in autumn	Polycyclic aromatic hydrocarbon degradation;Metabolic pathways;Microbial metabolism in diverse environments;Degradation of aromatic compounds	1/262	1/629	0.416534181240064	0.614691218917375	0.614691218917375	pos_1926	1
Sample E and C in autumn	Porphyrin metabolism;Metabolic pathways;Biosynthesis of secondary metabolites;Microbial metabolism in diverse environments;Biosynthesis of cofactors	1/262	1/629	0.416534181240064	0.614691218917375	0.614691218917375	pos_3932	1
Sample E and C in autumn	Purine metabolism;Caffeine metabolism;Metabolic pathways;Biosynthesis of secondary metabolites;Nucleotide metabolism;ABC transporters	1/262	1/629	0.416534181240064	0.614691218917375	0.614691218917375	pos_2366	1
Sample E and C in autumn	Purine metabolism;Metabolic pathways;Biosynthesis of secondary metabolites;Nucleotide metabolism	1/262	1/629	0.416534181240064	0.614691218917375	0.614691218917375	pos_453	1
Sample E and C in autumn	Pyruvate metabolism	1/262	1/629	0.416534181240064	0.614691218917375	0.614691218917375	pos_2522	1
Sample E and C in autumn	Riboflavin metabolism;Porphyrin metabolism;Metabolic pathways;Biosynthesis of cofactors	1/262	1/629	0.416534181240064	0.614691218917375	0.614691218917375	pos_1271	1
Sample E and C in autumn	Secondary bile acid biosynthesis;Taurine and hypotaurine metabolism;Metabolic pathways	1/262	1/629	0.416534181240064	0.614691218917375	0.614691218917375	pos_2450	1
Sample E and C in autumn	Sesquiterpenoid and triterpenoid biosynthesis;Biosynthesis of various antibiotics;Metabolic pathways;Biosynthesis of secondary metabolites	1/262	1/629	0.416534181240064	0.614691218917375	0.614691218917375	pos_3963	1
Sample E and C in autumn	Sesquiterpenoid and triterpenoid biosynthesis;Metabolic pathways;Biosynthesis of secondary metabolites	1/262	1/629	0.416534181240064	0.614691218917375	0.614691218917375	pos_4776	1
Sample E and C in autumn	Sphingolipid metabolism;Metabolic pathways;Tuberculosis	1/262	1/629	0.416534181240064	0.614691218917375	0.614691218917375	pos_2802	1
Sample E and C in autumn	Starch and sucrose metabolism;Metabolic pathways;ABC transporters;Phosphotransferase system (PTS)	1/262	1/629	0.416534181240064	0.614691218917375	0.614691218917375	pos_312	1
Sample E and C in autumn	Staurosporine biosynthesis;Biosynthesis of secondary metabolites	1/262	1/629	0.416534181240064	0.614691218917375	0.614691218917375	pos_4150	1
Sample E and C in autumn	Staurosporine biosynthesis;Metabolic pathways;Biosynthesis of secondary metabolites	1/262	1/629	0.416534181240064	0.614691218917375	0.614691218917375	pos_2930	1
Sample E and C in autumn	Steroid biosynthesis;Metabolic pathways	1/262	1/629	0.416534181240064	0.614691218917375	0.614691218917375	pos_2926	1
Sample E and C in autumn	Streptomycin biosynthesis;Metabolic pathways;Biosynthesis of secondary metabolites	1/262	1/629	0.416534181240064	0.614691218917375	0.614691218917375	pos_327	1
Sample E and C in autumn	Styrene degradation;Metabolic pathways;Microbial metabolism in diverse environments;Degradation of aromatic compounds	1/262	1/629	0.416534181240064	0.614691218917375	0.614691218917375	pos_4493	1
Sample E and C in autumn	Teichoic acid biosynthesis;Glycerophospholipid metabolism	1/262	1/629	0.416534181240064	0.614691218917375	0.614691218917375	pos_425	1
Sample E and C in autumn	Thiamine metabolism;Metabolic pathways;Biosynthesis of cofactors;ABC transporters;Sulfur relay system	1/262	1/629	0.416534181240064	0.614691218917375	0.614691218917375	pos_3871	1
Sample E and C in autumn	Toluene degradation;Microbial metabolism in diverse environments	1/262	1/629	0.416534181240064	0.614691218917375	0.614691218917375	pos_1916	1
Sample E and C in autumn	Tyrosine metabolism;Chlorocyclohexane and chlorobenzene degradation;Benzoate degradation;Aminobenzoate degradation;Metabolic pathways;Microbial metabolism in diverse environments;Degradation of aromatic compounds	1/262	1/629	0.416534181240064	0.614691218917375	0.614691218917375	pos_3308	1
Sample E and C in autumn	Tyrosine metabolism;Metabolic pathways	1/262	1/629	0.416534181240064	0.614691218917375	0.614691218917375	pos_4586	1
Sample E and C in autumn	Ubiquinone and other terpenoid-quinone biosynthesis;Biosynthesis of siderophore group nonribosomal peptides;Metabolic pathways;Biosynthesis of secondary metabolites;Biosynthesis of cofactors	1/262	1/629	0.416534181240064	0.614691218917375	0.614691218917375	pos_2497	1
Sample E and C in autumn	Vitamin B6 metabolism	1/262	1/629	0.416534181240064	0.614691218917375	0.614691218917375	pos_2033	1
Sample E and C in autumn	alpha-Linolenic acid metabolism	3/262	6/629	0.490069417430147	0.709433823327451	0.709433823327451	pos_1087/pos_3473/pos_3830	3
Sample E and C in autumn	Cutin, suberine and wax biosynthesis	3/262	6/629	0.490069417430147	0.709433823327451	0.709433823327451	pos_3831/pos_3862/pos_3979	3
Sample E and C in autumn	Amino sugar and nucleotide sugar metabolism;O-Antigen nucleotide sugar biosynthesis;Metabolic pathways;Biosynthesis of nucleotide sugars	2/262	4/629	0.55349888515261	0.751177058421399	0.751177058421399	pos_230/pos_382	2
Sample E and C in autumn	Biosynthesis of secondary metabolites;2-Oxocarboxylic acid metabolism	2/262	4/629	0.55349888515261	0.751177058421399	0.751177058421399	pos_2542/pos_2946	2
Sample E and C in autumn	Diterpenoid biosynthesis;Metabolic pathways;Biosynthesis of secondary metabolites	2/262	4/629	0.55349888515261	0.751177058421399	0.751177058421399	pos_3631/pos_5215	2
Sample E and C in autumn	Indole alkaloid biosynthesis;Biosynthesis of secondary metabolites	2/262	4/629	0.55349888515261	0.751177058421399	0.751177058421399	pos_3007/pos_4362	2
Sample E and C in autumn	Purine metabolism;Metabolic pathways;Biosynthesis of secondary metabolites	2/262	4/629	0.55349888515261	0.751177058421399	0.751177058421399	pos_2351/pos_4006	2
Sample E and C in autumn	Sphingolipid metabolism;Metabolic pathways	2/262	4/629	0.55349888515261	0.751177058421399	0.751177058421399	pos_3155/pos_3274	2
Sample E and C in autumn	Tryptophan metabolism	2/262	4/629	0.55349888515261	0.751177058421399	0.751177058421399	pos_2028/pos_2495	2
Sample E and C in autumn	Biosynthesis of unsaturated fatty acids	4/262	9/629	0.559173313590016	0.752162333324623	0.752162333324623	pos_3179/pos_3548/pos_3985/pos_5119	4
Sample E and C in autumn	Acarbose and validamycin biosynthesis;Metabolic pathways;Biosynthesis of secondary metabolites	1/262	2/629	0.659954634289591	0.802504835296143	0.802504835296143	pos_2561	1
Sample E and C in autumn	alpha-Linolenic acid metabolism;Biosynthesis of unsaturated fatty acids;Metabolic pathways;Biosynthesis of secondary metabolites	1/262	2/629	0.659954634289591	0.802504835296143	0.802504835296143	pos_4498	1
Sample E and C in autumn	Biosynthesis of siderophore group nonribosomal peptides;Biosynthesis of secondary metabolites	1/262	2/629	0.659954634289591	0.802504835296143	0.802504835296143	pos_390	1
Sample E and C in autumn	Caprolactam degradation;Microbial metabolism in diverse environments	1/262	2/629	0.659954634289591	0.802504835296143	0.802504835296143	pos_2722	1
Sample E and C in autumn	Histidine metabolism	1/262	2/629	0.659954634289591	0.802504835296143	0.802504835296143	pos_4564	1
Sample E and C in autumn	Histidine metabolism;Metabolic pathways	1/262	2/629	0.659954634289591	0.802504835296143	0.802504835296143	pos_3095	1
Sample E and C in autumn	Histidine metabolism;Metabolic pathways;Biosynthesis of secondary metabolites;Biosynthesis of amino acids	1/262	2/629	0.659954634289591	0.802504835296143	0.802504835296143	pos_1921	1
Sample E and C in autumn	Linoleic acid metabolism;Biosynthesis of unsaturated fatty acids;Metabolic pathways	1/262	2/629	0.659954634289591	0.802504835296143	0.802504835296143	pos_4018	1
Sample E and C in autumn	Pyrimidine metabolism;Metabolic pathways;Nucleotide metabolism	1/262	2/629	0.659954634289591	0.802504835296143	0.802504835296143	pos_1072	1
Sample E and C in autumn	Tryptophan metabolism;Metabolic pathways	1/262	2/629	0.659954634289591	0.802504835296143	0.802504835296143	pos_5111	1
Sample E and C in autumn	Ubiquinone and other terpenoid-quinone biosynthesis;Metabolic pathways;Biosynthesis of secondary metabolites	1/262	2/629	0.659954634289591	0.802504835296143	0.802504835296143	pos_4489	1
Sample E and C in autumn	Xylene degradation;Metabolic pathways;Microbial metabolism in diverse environments;Degradation of aromatic compounds	1/262	2/629	0.659954634289591	0.802504835296143	0.802504835296143	pos_5023	1
Sample E and C in autumn	Biosynthesis of 12-, 14- and 16-membered macrolides;Biosynthesis of secondary metabolites	2/262	5/629	0.691890451092527	0.821619910672376	0.821619910672376	pos_1049/pos_1248	2
Sample E and C in autumn	Sesquiterpenoid and triterpenoid biosynthesis	2/262	5/629	0.691890451092527	0.821619910672376	0.821619910672376	pos_1060/pos_2644	2
Sample E and C in autumn	Sesquiterpenoid and triterpenoid biosynthesis;Biosynthesis of secondary metabolites	2/262	5/629	0.691890451092527	0.821619910672376	0.821619910672376	pos_3053/pos_3518	2
Sample E and C in autumn	Biosynthesis of various antibiotics;Metabolic pathways;Biosynthesis of secondary metabolites	4/262	11/629	0.743491493119959	0.876051991893285	0.876051991893285	pos_2881/pos_386/pos_4122/pos_5178	4
Sample E and C in autumn	Drug metabolism - other enzymes	2/262	6/629	0.792800967923716	0.87705854199381	0.87705854199381	pos_2524/pos_291	2
Sample E and C in autumn	Indole alkaloid biosynthesis;Metabolic pathways;Biosynthesis of secondary metabolites	2/262	6/629	0.792800967923716	0.87705854199381	0.87705854199381	pos_3055/pos_367	2
Sample E and C in autumn	Porphyrin metabolism;Biosynthesis of secondary metabolites	2/262	6/629	0.792800967923716	0.87705854199381	0.87705854199381	pos_4059/pos_5222	2
Sample E and C in autumn	Biosynthesis of secondary metabolites	7/262	20/629	0.799272961621396	0.87705854199381	0.87705854199381	pos_2282/pos_251/pos_3343/pos_3995/pos_4330/pos_4752/pos_481	7
Sample E and C in autumn	Biosynthesis of 12-, 14- and 16-membered macrolides	3/262	9/629	0.799866737138207	0.87705854199381	0.87705854199381	pos_1009/pos_3767/pos_5127	3
Sample E and C in autumn	Biosynthesis of ansamycins;Biosynthesis of secondary metabolites	3/262	9/629	0.799866737138207	0.87705854199381	0.87705854199381	pos_2340/pos_3841/pos_4093	3
Sample E and C in autumn	Fructose and mannose metabolism;Metabolic pathways;Microbial metabolism in diverse environments	1/262	3/629	0.802046956165392	0.87705854199381	0.87705854199381	pos_2464	1
Sample E and C in autumn	Naphthalene degradation;Microbial metabolism in diverse environments	1/262	3/629	0.802046956165392	0.87705854199381	0.87705854199381	pos_2183	1
Sample E and C in autumn	Porphyrin metabolism	1/262	3/629	0.802046956165392	0.87705854199381	0.87705854199381	pos_1019	1
Sample E and C in autumn	Steroid degradation;Metabolic pathways;Microbial metabolism in diverse environments	1/262	3/629	0.802046956165392	0.87705854199381	0.87705854199381	pos_4289	1
Sample E and C in autumn	Metabolic pathways	4/262	13/629	0.862643351651327	0.917694517510776	0.917694517510776	pos_2696/pos_4255/pos_4658/pos_904	4
Sample E and C in autumn	Arachidonic acid metabolism;Metabolic pathways	2/262	7/629	0.863357342131849	0.917694517510776	0.917694517510776	pos_2678/pos_3970	2
Sample E and C in autumn	Indole diterpene alkaloid biosynthesis;Biosynthesis of secondary metabolites	2/262	7/629	0.863357342131849	0.917694517510776	0.917694517510776	pos_4168/pos_4390	2
Sample E and C in autumn	Type I polyketide structures	2/262	7/629	0.863357342131849	0.917694517510776	0.917694517510776	pos_3857/pos_857	2
Sample E and C in autumn	Linoleic acid metabolism	1/262	4/629	0.884896313169653	0.934057219456856	0.934057219456856	pos_4029	1
Sample E and C in autumn	Steroid biosynthesis;Metabolic pathways;Biosynthesis of secondary metabolites	3/262	11/629	0.903593304875741	0.940784049252064	0.940784049252064	pos_2651/pos_3698/pos_5145	3
Sample E and C in autumn	Neomycin, kanamycin and gentamicin biosynthesis;Biosynthesis of secondary metabolites	7/262	23/629	0.90986416227061	0.940784049252064	0.940784049252064	pos_2267/pos_3075/pos_3391/pos_3819/pos_3825/pos_436/pos_4855	7
Sample E and C in autumn	Arginine and proline metabolism;Metabolic pathways	2/262	8/629	0.911264590857306	0.940784049252064	0.940784049252064	pos_3705/pos_3867	2
Sample E and C in autumn	alpha-Linolenic acid metabolism;Biosynthesis of secondary metabolites	1/262	5/629	0.933147778688934	0.940784049252064	0.940784049252064	pos_2834	1
Sample E and C in autumn	Carotenoid biosynthesis;Metabolic pathways;Biosynthesis of secondary metabolites	1/262	5/629	0.933147778688934	0.940784049252064	0.940784049252064	pos_4611	1
Sample E and C in autumn	Fatty acid biosynthesis;Metabolic pathways	1/262	5/629	0.933147778688934	0.940784049252064	0.940784049252064	pos_2663	1
Sample E and C in autumn	Diterpenoid biosynthesis;Biosynthesis of secondary metabolites	3/262	12/629	0.934594680506985	0.940784049252064	0.940784049252064	pos_3402/pos_4634/pos_5177	3
Sample E and C in autumn	Biosynthesis of 12-, 14- and 16-membered macrolides;Metabolic pathways;Biosynthesis of secondary metabolites	3/262	20/629	0.997939522099607	0.997939522099607	0.997939522099607	pos_1228/pos_5200/pos_5317	3
