# Supplementary material for: Geographical and seasonal variations of soil microbiomes and metabolomes in the core production area of Jiang-flavor Baijiu: a multi-omics characterization
Source: Front Microbiol. 2026 Apr 27;17:1816391. doi: 10.3389/fmicb.2026.1816391 (PMC13158678; doi:10.3389/fmicb.2026.1816391)
Supplement: SUPPLEMENTARY TABLE S4 — TKEGG enrichment analysis results of characteristic metabolic pathways in soils of each sampling site. [file Table_4.xlsx]

## Sheet: Sheet1
Table S4 KEGG Enrichment Analysis Results of Characteristic Metabolic Pathways in Soils of Each Sampling Site
Site	KEGG pathway	GeneRatio	BgRatio	pvalue	p.adjust	qvalue	geneID	Count
A	Purine metabolism;Metabolic pathways;Biosynthesis of secondary metabolites	4/254	4/629	0.0262165981267829	0.647022691140338	0.647022691140338	pos_2289/pos_2351/pos_2493/pos_4006	4
A	Cyanoamino acid metabolism;Metabolic pathways;Biosynthesis of secondary metabolites	3/254	3/629	0.0653848224197853	0.647022691140338	0.647022691140338	pos_2019/pos_2074/pos_2733	3
A	Ubiquinone and other terpenoid-quinone biosynthesis;Biosynthesis of secondary metabolites	3/254	3/629	0.0653848224197853	0.647022691140338	0.647022691140338	pos_1249/pos_2205/pos_5351	3
A	Sesquiterpenoid and triterpenoid biosynthesis;Biosynthesis of secondary metabolites	4/254	5/629	0.0891364336310619	0.647022691140338	0.647022691140338	pos_2771/pos_3053/pos_3518/pos_875	4
A	Chlorocyclohexane and chlorobenzene degradation;Microbial metabolism in diverse environments	2/254	2/629	0.16268366530637	0.647022691140338	0.647022691140338	pos_1917/pos_4524	2
A	Folate biosynthesis	2/254	2/629	0.16268366530637	0.647022691140338	0.647022691140338	pos_2572/pos_4424	2
A	Histidine metabolism;Metabolic pathways	2/254	2/629	0.16268366530637	0.647022691140338	0.647022691140338	pos_3095/pos_3658	2
A	Histidine metabolism;Metabolic pathways;Biosynthesis of secondary metabolites;Biosynthesis of amino acids	2/254	2/629	0.16268366530637	0.647022691140338	0.647022691140338	pos_1921/pos_2530	2
A	Nitrotoluene degradation;Microbial metabolism in diverse environments	2/254	2/629	0.16268366530637	0.647022691140338	0.647022691140338	pos_2244/pos_4651	2
A	Polycyclic aromatic hydrocarbon degradation;Microbial metabolism in diverse environments	2/254	2/629	0.16268366530637	0.647022691140338	0.647022691140338	pos_2064/pos_2068	2
A	Tryptophan metabolism;Metabolic pathways;Biosynthesis of secondary metabolites;2-Oxocarboxylic acid metabolism	2/254	2/629	0.16268366530637	0.647022691140338	0.647022691140338	pos_2549/pos_2607	2
A	Amino sugar and nucleotide sugar metabolism;O-Antigen nucleotide sugar biosynthesis;Metabolic pathways;Biosynthesis of nucleotide sugars	3/254	4/629	0.182889495298792	0.647022691140338	0.647022691140338	pos_2251/pos_230/pos_382	3
A	Purine metabolism;Metabolic pathways;Nucleotide metabolism	3/254	4/629	0.182889495298792	0.647022691140338	0.647022691140338	pos_1938/pos_2171/pos_2526	3
A	Quorum sensing	3/254	4/629	0.182889495298792	0.647022691140338	0.647022691140338	pos_1119/pos_2053/pos_399	3
A	alpha-Linolenic acid metabolism	4/254	6/629	0.183415353817762	0.647022691140338	0.647022691140338	pos_1087/pos_2990/pos_3117/pos_3473	4
A	Biosynthesis of unsaturated fatty acids	5/254	9/629	0.273285573759037	0.647022691140338	0.647022691140338	pos_3179/pos_3950/pos_3985/pos_4937/pos_5119	5
A	Indole diterpene alkaloid biosynthesis;Biosynthesis of secondary metabolites	4/254	7/629	0.296307929193811	0.647022691140338	0.647022691140338	pos_4168/pos_4198/pos_4465/pos_4834	4
A	Type I polyketide structures	4/254	7/629	0.296307929193811	0.647022691140338	0.647022691140338	pos_3653/pos_3857/pos_4947/pos_857	4
A	Neomycin, kanamycin and gentamicin biosynthesis;Biosynthesis of secondary metabolites	11/254	23/629	0.297013524019607	0.647022691140338	0.647022691140338	pos_2710/pos_2743/pos_2754/pos_3075/pos_3248/pos_3391/pos_3702/pos_3819/pos_4277/pos_436/pos_4855	11
A	Fatty acid biosynthesis;Metabolic pathways	3/254	5/629	0.323519087800388	0.647022691140338	0.647022691140338	pos_2663/pos_3160/pos_4364	3
A	Biosynthesis of various other secondary metabolites;Metabolic pathways;Biosynthesis of secondary metabolites	2/254	3/629	0.357281351079541	0.647022691140338	0.647022691140338	pos_4703/pos_487	2
A	Naphthalene degradation;Microbial metabolism in diverse environments	2/254	3/629	0.357281351079541	0.647022691140338	0.647022691140338	pos_2183/pos_2695	2
A	Phenylalanine metabolism;Metabolic pathways;Microbial metabolism in diverse environments;Degradation of aromatic compounds	2/254	3/629	0.357281351079541	0.647022691140338	0.647022691140338	pos_2014/pos_2243	2
A	Purine metabolism;Metabolic pathways;Nucleotide metabolism;ABC transporters	2/254	3/629	0.357281351079541	0.647022691140338	0.647022691140338	pos_2668/pos_3061	2
A	Amino sugar and nucleotide sugar metabolism;Metabolic pathways;ABC transporters;Phosphotransferase system (PTS)	1/254	1/629	0.403815580286168	0.647022691140338	0.647022691140338	pos_3020	1
A	Amino sugar and nucleotide sugar metabolism;Metabolic pathways;Biosynthesis of nucleotide sugars;Phosphotransferase system (PTS)	1/254	1/629	0.403815580286168	0.647022691140338	0.647022691140338	pos_2262	1
A	Aminobenzoate degradation;Microbial metabolism in diverse environments	1/254	1/629	0.403815580286168	0.647022691140338	0.647022691140338	pos_1828	1
A	Arginine and proline metabolism;D-Amino acid metabolism;Metabolic pathways;ABC transporters	1/254	1/629	0.403815580286168	0.647022691140338	0.647022691140338	pos_2321	1
A	Arginine biosynthesis;Arginine and proline metabolism;Metabolic pathways;Biosynthesis of secondary metabolites;2-Oxocarboxylic acid metabolism;Biosynthesis of amino acids	1/254	1/629	0.403815580286168	0.647022691140338	0.647022691140338	pos_4291	1
A	Arginine biosynthesis;Metabolic pathways;Biosynthesis of secondary metabolites;2-Oxocarboxylic acid metabolism;Biosynthesis of amino acids	1/254	1/629	0.403815580286168	0.647022691140338	0.647022691140338	pos_2441	1
A	Biosynthesis of enediyne antibiotics;Metabolic pathways;Biosynthesis of secondary metabolites	1/254	1/629	0.403815580286168	0.647022691140338	0.647022691140338	pos_2739	1
A	Biosynthesis of various plant secondary metabolites	1/254	1/629	0.403815580286168	0.647022691140338	0.647022691140338	pos_4383	1
A	C5-Branched dibasic acid metabolism	1/254	1/629	0.403815580286168	0.647022691140338	0.647022691140338	pos_2883	1
A	Caffeine metabolism;Metabolic pathways;Biosynthesis of secondary metabolites	1/254	1/629	0.403815580286168	0.647022691140338	0.647022691140338	pos_2109	1
A	Caprolactam degradation	1/254	1/629	0.403815580286168	0.647022691140338	0.647022691140338	pos_2000	1
A	Carbapenem biosynthesis;Pantothenate and CoA biosynthesis;Metabolic pathways;Biosynthesis of secondary metabolites;Biosynthesis of cofactors	1/254	1/629	0.403815580286168	0.647022691140338	0.647022691140338	pos_2278	1
A	Carotenoid biosynthesis;Biosynthesis of various plant secondary metabolites;Metabolic pathways;Biosynthesis of secondary metabolites	1/254	1/629	0.403815580286168	0.647022691140338	0.647022691140338	pos_1107	1
A	Chlorocyclohexane and chlorobenzene degradation;Benzoate degradation;Metabolic pathways;Microbial metabolism in diverse environments;Degradation of aromatic compounds	1/254	1/629	0.403815580286168	0.647022691140338	0.647022691140338	pos_1221	1
A	Clavulanic acid biosynthesis;Metabolic pathways;Biosynthesis of secondary metabolites	1/254	1/629	0.403815580286168	0.647022691140338	0.647022691140338	pos_3918	1
A	Cysteine and methionine metabolism;Sulfur metabolism;Metabolic pathways;Biosynthesis of secondary metabolites;Biosynthesis of amino acids	1/254	1/629	0.403815580286168	0.647022691140338	0.647022691140338	pos_252	1
A	Fructose and mannose metabolism;Amino sugar and nucleotide sugar metabolism;Metabolic pathways;Microbial metabolism in diverse environments;Biosynthesis of nucleotide sugars;Two-component system;Quorum sensing	1/254	1/629	0.403815580286168	0.647022691140338	0.647022691140338	pos_3659	1
A	Galactose metabolism	1/254	1/629	0.403815580286168	0.647022691140338	0.647022691140338	pos_4008	1
A	Galactose metabolism;Metabolic pathways	1/254	1/629	0.403815580286168	0.647022691140338	0.647022691140338	pos_339	1
A	Glycerophospholipid metabolism	1/254	1/629	0.403815580286168	0.647022691140338	0.647022691140338	pos_2322	1
A	Glycine, serine and threonine metabolism;Metabolic pathways;Microbial metabolism in diverse environments	1/254	1/629	0.403815580286168	0.647022691140338	0.647022691140338	pos_4585	1
A	Glycine, serine and threonine metabolism;Tryptophan metabolism;Phenylalanine, tyrosine and tryptophan biosynthesis;Staurosporine biosynthesis;Indole alkaloid biosynthesis;Aminoacyl-tRNA biosynthesis;Biosynthesis of various alkaloids;Biosynthesis of various other secondary metabolites;Biosynthesis of various plant secondary metabolites;Metabolic pathways;Biosynthesis of secondary metabolites;2-Oxo…	1/254	1/629	0.403815580286168	0.647022691140338	0.647022691140338	pos_4943	1
A	Glycolysis / Gluconeogenesis;Phosphotransferase system (PTS)	1/254	1/629	0.403815580286168	0.647022691140338	0.647022691140338	pos_2394	1
A	Inositol phosphate metabolism;Glycosylphosphatidylinositol (GPI)-anchor biosynthesis;Glycerophospholipid metabolism;Lipoarabinomannan (LAM) biosynthesis;Metabolic pathways;Phosphatidylinositol signaling system;Autophagy - other;Autophagy - yeast;Salmonella infection;Tuberculosis	1/254	1/629	0.403815580286168	0.647022691140338	0.647022691140338	pos_2527	1
A	Inositol phosphate metabolism;Metabolic pathways;Microbial metabolism in diverse environments	1/254	1/629	0.403815580286168	0.647022691140338	0.647022691140338	pos_2027	1
A	Linoleic acid metabolism;Metabolic pathways	1/254	1/629	0.403815580286168	0.647022691140338	0.647022691140338	pos_4280	1
A	Lipopolysaccharide biosynthesis;Metabolic pathways	1/254	1/629	0.403815580286168	0.647022691140338	0.647022691140338	pos_271	1
A	Lipopolysaccharide biosynthesis;Metabolic pathways;Biosynthesis of nucleotide sugars	1/254	1/629	0.403815580286168	0.647022691140338	0.647022691140338	pos_1954	1
A	Lysine biosynthesis;Metabolic pathways;Microbial metabolism in diverse environments	1/254	1/629	0.403815580286168	0.647022691140338	0.647022691140338	pos_780	1
A	Methane metabolism;Metabolic pathways;Microbial metabolism in diverse environments;2-Oxocarboxylic acid metabolism	1/254	1/629	0.403815580286168	0.647022691140338	0.647022691140338	pos_3398	1
A	Methane metabolism;Metabolic pathways;Microbial metabolism in diverse environments;Carbon metabolism	1/254	1/629	0.403815580286168	0.647022691140338	0.647022691140338	pos_2958	1
A	Monobactam biosynthesis;Metabolic pathways;Biosynthesis of secondary metabolites	1/254	1/629	0.403815580286168	0.647022691140338	0.647022691140338	pos_237	1
A	Naphthalene degradation;Microbial metabolism in diverse environments;Degradation of aromatic compounds	1/254	1/629	0.403815580286168	0.647022691140338	0.647022691140338	pos_2122	1
A	Penicillin and cephalosporin biosynthesis;Biosynthesis of secondary metabolites	1/254	1/629	0.403815580286168	0.647022691140338	0.647022691140338	pos_2485	1
A	Pentose and glucuronate interconversions	1/254	1/629	0.403815580286168	0.647022691140338	0.647022691140338	pos_3467	1
A	Pentose and glucuronate interconversions;Amino sugar and nucleotide sugar metabolism;Metabolic pathways	1/254	1/629	0.403815580286168	0.647022691140338	0.647022691140338	pos_2486	1
A	Pentose and glucuronate interconversions;Mannose type O-glycan biosynthesis;Metabolic pathways	1/254	1/629	0.403815580286168	0.647022691140338	0.647022691140338	pos_2455	1
A	Pentose phosphate pathway;Lipopolysaccharide biosynthesis;Carbon fixation in photosynthetic organisms;Metabolic pathways;Biosynthesis of secondary metabolites;Microbial metabolism in diverse environments;Carbon metabolism;Biosynthesis of amino acids;Biosynthesis of nucleotide sugars	1/254	1/629	0.403815580286168	0.647022691140338	0.647022691140338	pos_2246	1
A	Phenazine biosynthesis;Biosynthesis of secondary metabolites;Quorum sensing;Biofilm formation - Pseudomonas aeruginosa	1/254	1/629	0.403815580286168	0.647022691140338	0.647022691140338	pos_613	1
A	Phenylalanine metabolism	1/254	1/629	0.403815580286168	0.647022691140338	0.647022691140338	pos_2782	1
A	Phenylalanine metabolism;Styrene degradation;Metabolic pathways;Microbial metabolism in diverse environments	1/254	1/629	0.403815580286168	0.647022691140338	0.647022691140338	pos_2026	1
A	Phenylalanine, tyrosine and tryptophan biosynthesis;Novobiocin biosynthesis;Biosynthesis of various alkaloids;Biosynthesis of various antibiotics;Biosynthesis of various plant secondary metabolites;Metabolic pathways;Biosynthesis of secondary metabolites;Biosynthesis of amino acids;Biosynthesis of cofactors	1/254	1/629	0.403815580286168	0.647022691140338	0.647022691140338	pos_2533	1
A	Phosphonate and phosphinate metabolism;Metabolic pathways	1/254	1/629	0.403815580286168	0.647022691140338	0.647022691140338	pos_357	1
A	Polycyclic aromatic hydrocarbon degradation;Metabolic pathways;Microbial metabolism in diverse environments;Degradation of aromatic compounds	1/254	1/629	0.403815580286168	0.647022691140338	0.647022691140338	pos_1926	1
A	Porphyrin metabolism;Metabolic pathways;Biosynthesis of secondary metabolites;Biosynthesis of cofactors	1/254	1/629	0.403815580286168	0.647022691140338	0.647022691140338	pos_4589	1
A	Purine metabolism;Alanine, aspartate and glutamate metabolism;Metabolic pathways;Biosynthesis of secondary metabolites	1/254	1/629	0.403815580286168	0.647022691140338	0.647022691140338	pos_498	1
A	Purine metabolism;Caffeine metabolism;Metabolic pathways;Biosynthesis of secondary metabolites;Nucleotide metabolism;ABC transporters	1/254	1/629	0.403815580286168	0.647022691140338	0.647022691140338	pos_2366	1
A	Purine metabolism;Metabolic pathways;Biosynthesis of secondary metabolites;Nucleotide metabolism	1/254	1/629	0.403815580286168	0.647022691140338	0.647022691140338	pos_453	1
A	Sphingolipid metabolism;Metabolic pathways;Tuberculosis	1/254	1/629	0.403815580286168	0.647022691140338	0.647022691140338	pos_2802	1
A	Starch and sucrose metabolism;Metabolic pathways;ABC transporters;Phosphotransferase system (PTS)	1/254	1/629	0.403815580286168	0.647022691140338	0.647022691140338	pos_312	1
A	Staurosporine biosynthesis	1/254	1/629	0.403815580286168	0.647022691140338	0.647022691140338	pos_2288	1
A	Steroid biosynthesis	1/254	1/629	0.403815580286168	0.647022691140338	0.647022691140338	pos_3951	1
A	Steroid biosynthesis;Steroid degradation;Biosynthesis of various alkaloids;Metabolic pathways;Microbial metabolism in diverse environments	1/254	1/629	0.403815580286168	0.647022691140338	0.647022691140338	pos_4523	1
A	Streptomycin biosynthesis;Metabolic pathways;Biosynthesis of secondary metabolites	1/254	1/629	0.403815580286168	0.647022691140338	0.647022691140338	pos_327	1
A	Styrene degradation;Metabolic pathways;Microbial metabolism in diverse environments;Degradation of aromatic compounds	1/254	1/629	0.403815580286168	0.647022691140338	0.647022691140338	pos_4493	1
A	Terpenoid backbone biosynthesis;Biosynthesis of secondary metabolites	1/254	1/629	0.403815580286168	0.647022691140338	0.647022691140338	pos_4751	1
A	Toluene degradation;Metabolic pathways;Microbial metabolism in diverse environments;Degradation of aromatic compounds	1/254	1/629	0.403815580286168	0.647022691140338	0.647022691140338	pos_2041	1
A	Toluene degradation;Microbial metabolism in diverse environments	1/254	1/629	0.403815580286168	0.647022691140338	0.647022691140338	pos_1916	1
A	Tryptophan metabolism;Phenylalanine, tyrosine and tryptophan biosynthesis;Biosynthesis of various plant secondary metabolites;Metabolic pathways;Biosynthesis of secondary metabolites	1/254	1/629	0.403815580286168	0.647022691140338	0.647022691140338	pos_400	1
A	Tyrosine metabolism;Metabolic pathways	1/254	1/629	0.403815580286168	0.647022691140338	0.647022691140338	pos_4586	1
A	Tyrosine metabolism;Metabolic pathways;Biosynthesis of secondary metabolites	1/254	1/629	0.403815580286168	0.647022691140338	0.647022691140338	pos_2156	1
A	Ubiquinone and other terpenoid-quinone biosynthesis;Biosynthesis of siderophore group nonribosomal peptides;Metabolic pathways;Biosynthesis of secondary metabolites;Biosynthesis of cofactors	1/254	1/629	0.403815580286168	0.647022691140338	0.647022691140338	pos_2497	1
A	Valine, leucine and isoleucine degradation;Valine, leucine and isoleucine biosynthesis;Aminoacyl-tRNA biosynthesis;Metabolic pathways;Biosynthesis of secondary metabolites;2-Oxocarboxylic acid metabolism;Biosynthesis of amino acids;ABC transporters;Shigellosis	1/254	1/629	0.403815580286168	0.647022691140338	0.647022691140338	pos_2018	1
A	Vitamin B6 metabolism	1/254	1/629	0.403815580286168	0.647022691140338	0.647022691140338	pos_2033	1
A	Metabolic pathways	6/254	13/629	0.436511529679716	0.691551973986966	0.691551973986966	pos_2580/pos_2696/pos_2963/pos_3326/pos_4255/pos_5059	6
A	Cutin, suberine and wax biosynthesis	3/254	6/629	0.463622821783014	0.710552368167445	0.710552368167445	pos_3083/pos_3765/pos_3862	3
A	Drug metabolism - other enzymes	3/254	6/629	0.463622821783014	0.710552368167445	0.710552368167445	pos_2339/pos_2413/pos_2524	3
A	Indole alkaloid biosynthesis;Metabolic pathways;Biosynthesis of secondary metabolites	3/254	6/629	0.463622821783014	0.710552368167445	0.710552368167445	pos_3017/pos_3225/pos_367	3
A	Biosynthesis of various antibiotics;Metabolic pathways;Biosynthesis of secondary metabolites	5/254	11/629	0.477835720832656	0.724460609004349	0.724460609004349	pos_2703/pos_2723/pos_2881/pos_3320/pos_386	5
A	Biosynthesis of ansamycins;Biosynthesis of secondary metabolites	4/254	9/629	0.527406713582873	0.742236853141592	0.742236853141592	pos_2481/pos_2753/pos_4093/pos_4825	4
A	Biosynthesis of type II polyketide products;Biosynthesis of secondary metabolites	4/254	9/629	0.527406713582873	0.742236853141592	0.742236853141592	pos_2427/pos_264/pos_275/pos_324	4
A	Biosynthesis of secondary metabolites;2-Oxocarboxylic acid metabolism	2/254	4/629	0.531673206860289	0.742236853141592	0.742236853141592	pos_2542/pos_3242	2
A	Diterpenoid biosynthesis;Metabolic pathways;Biosynthesis of secondary metabolites	2/254	4/629	0.531673206860289	0.742236853141592	0.742236853141592	pos_4830/pos_5215	2
A	Indole alkaloid biosynthesis;Biosynthesis of secondary metabolites	2/254	4/629	0.531673206860289	0.742236853141592	0.742236853141592	pos_3007/pos_4362	2
A	Linoleic acid metabolism	2/254	4/629	0.531673206860289	0.742236853141592	0.742236853141592	pos_3312/pos_3639	2
A	Sphingolipid metabolism;Metabolic pathways	2/254	4/629	0.531673206860289	0.742236853141592	0.742236853141592	pos_3155/pos_3274	2
A	Tryptophan metabolism	2/254	4/629	0.531673206860289	0.742236853141592	0.742236853141592	pos_2028/pos_2495	2
A	Arachidonic acid metabolism;Metabolic pathways	3/254	7/629	0.589108991224916	0.745390137971322	0.745390137971322	pos_2678/pos_3276/pos_3970	3
A	Biosynthesis of secondary metabolites	8/254	20/629	0.599696402636726	0.745390137971322	0.745390137971322	pos_1204/pos_2360/pos_251/pos_2904/pos_3995/pos_4440/pos_4752/pos_4842	8
A	ABC transporters	1/254	2/629	0.644947495265967	0.745390137971322	0.745390137971322	pos_2069	1
A	Acarbose and validamycin biosynthesis;Metabolic pathways;Biosynthesis of secondary metabolites	1/254	2/629	0.644947495265967	0.745390137971322	0.745390137971322	pos_2561	1
A	alpha-Linolenic acid metabolism;Biosynthesis of unsaturated fatty acids;Metabolic pathways;Biosynthesis of secondary metabolites	1/254	2/629	0.644947495265967	0.745390137971322	0.745390137971322	pos_4165	1
A	Biosynthesis of siderophore group nonribosomal peptides;Biosynthesis of secondary metabolites	1/254	2/629	0.644947495265967	0.745390137971322	0.745390137971322	pos_390	1
A	Biosynthesis of type II polyketide products	1/254	2/629	0.644947495265967	0.745390137971322	0.745390137971322	pos_263	1
A	Biosynthesis of type II polyketide products;Metabolic pathways;Biosynthesis of secondary metabolites	1/254	2/629	0.644947495265967	0.745390137971322	0.745390137971322	pos_218	1
A	Biosynthesis of unsaturated fatty acids;Fatty acid metabolism	1/254	2/629	0.644947495265967	0.745390137971322	0.745390137971322	pos_3955	1
A	Caprolactam degradation;Microbial metabolism in diverse environments;Degradation of aromatic compounds	1/254	2/629	0.644947495265967	0.745390137971322	0.745390137971322	pos_4844	1
A	Cutin, suberine and wax biosynthesis;Metabolic pathways	1/254	2/629	0.644947495265967	0.745390137971322	0.745390137971322	pos_3879	1
A	Fatty acid biosynthesis;Lipoic acid metabolism;Metabolic pathways;Biosynthesis of cofactors	1/254	2/629	0.644947495265967	0.745390137971322	0.745390137971322	pos_2658	1
A	Folate biosynthesis;Metabolic pathways;Biosynthesis of cofactors	1/254	2/629	0.644947495265967	0.745390137971322	0.745390137971322	pos_4266	1
A	Glyoxylate and dicarboxylate metabolism;Metabolic pathways	1/254	2/629	0.644947495265967	0.745390137971322	0.745390137971322	pos_1820	1
A	Linoleic acid metabolism;Biosynthesis of unsaturated fatty acids;Metabolic pathways	1/254	2/629	0.644947495265967	0.745390137971322	0.745390137971322	pos_3271	1
A	Nicotinate and nicotinamide metabolism;Metabolic pathways	1/254	2/629	0.644947495265967	0.745390137971322	0.745390137971322	pos_2379	1
A	Phosphotransferase system (PTS)	1/254	2/629	0.644947495265967	0.745390137971322	0.745390137971322	pos_3196	1
A	Purine metabolism;Histidine metabolism;Metabolic pathways;Biosynthesis of secondary metabolites	1/254	2/629	0.644947495265967	0.745390137971322	0.745390137971322	pos_2429	1
A	Terpenoid backbone biosynthesis;Metabolic pathways;Biosynthesis of secondary metabolites	1/254	2/629	0.644947495265967	0.745390137971322	0.745390137971322	pos_2046	1
A	Tryptophan metabolism;Metabolic pathways	1/254	2/629	0.644947495265967	0.745390137971322	0.745390137971322	pos_3000	1
A	Xylene degradation;Metabolic pathways;Microbial metabolism in diverse environments;Degradation of aromatic compounds	1/254	2/629	0.644947495265967	0.745390137971322	0.745390137971322	pos_5023	1
A	alpha-Linolenic acid metabolism;Biosynthesis of secondary metabolites	2/254	5/629	0.67044261956689	0.750257217134377	0.750257217134377	pos_2834/pos_3322	2
A	Carotenoid biosynthesis;Metabolic pathways;Biosynthesis of secondary metabolites	2/254	5/629	0.67044261956689	0.750257217134377	0.750257217134377	pos_2721/pos_4340	2
A	Sesquiterpenoid and triterpenoid biosynthesis	2/254	5/629	0.67044261956689	0.750257217134377	0.750257217134377	pos_1060/pos_2291	2
A	Ubiquinone and other terpenoid-quinone biosynthesis;Metabolic pathways;Biosynthesis of secondary metabolites;Biosynthesis of cofactors	2/254	5/629	0.67044261956689	0.750257217134377	0.750257217134377	pos_2125/pos_2535	2
A	Steroid biosynthesis;Metabolic pathways;Biosynthesis of secondary metabolites	4/254	11/629	0.714607501926011	0.793383132059587	0.793383132059587	pos_2575/pos_3964/pos_4009/pos_4115	4
A	Biosynthesis of 12-, 14- and 16-membered macrolides;Metabolic pathways;Biosynthesis of secondary metabolites	7/254	20/629	0.764754130788218	0.823837481464032	0.823837481464032	pos_1228/pos_3313/pos_3317/pos_3415/pos_3475/pos_4221/pos_4656	7
A	2-Oxocarboxylic acid metabolism	2/254	6/629	0.773852518458829	0.823837481464032	0.823837481464032	pos_1261/pos_2247	2
A	Carotenoid biosynthesis	2/254	6/629	0.773852518458829	0.823837481464032	0.823837481464032	pos_2623/pos_4625	2
A	Biosynthesis of various plant secondary metabolites;Metabolic pathways;Biosynthesis of secondary metabolites	1/254	3/629	0.788780567359179	0.823837481464032	0.823837481464032	pos_1231	1
A	Fructose and mannose metabolism;Metabolic pathways;Microbial metabolism in diverse environments	1/254	3/629	0.788780567359179	0.823837481464032	0.823837481464032	pos_3202	1
A	Nicotinate and nicotinamide metabolism;Metabolic pathways;Microbial metabolism in diverse environments	1/254	3/629	0.788780567359179	0.823837481464032	0.823837481464032	pos_2442	1
A	Pyrimidine metabolism;Metabolic pathways;Nucleotide metabolism;ABC transporters	1/254	3/629	0.788780567359179	0.823837481464032	0.823837481464032	pos_2220	1
A	Sphingolipid metabolism	1/254	3/629	0.788780567359179	0.823837481464032	0.823837481464032	pos_3990	1
A	Arginine and proline metabolism;Metabolic pathways	2/254	8/629	0.899034574104358	0.932087315799372	0.932087315799371	pos_2073/pos_2417	2
A	Metabolic pathways;Biosynthesis of secondary metabolites	7/254	24/629	0.914496073261068	0.938809568968577	0.938809568968578	pos_2112/pos_222/pos_2548/pos_3424/pos_3839/pos_4353/pos_4717	7
A	Diterpenoid biosynthesis;Biosynthesis of secondary metabolites	3/254	12/629	0.922535451720652	0.938809568968577	0.938809568968578	pos_4634/pos_5123/pos_5177	3
A	Biosynthesis of 12-, 14- and 16-membered macrolides;Biosynthesis of secondary metabolites	1/254	5/629	0.925493121181789	0.938809568968577	0.938809568968578	pos_3536	1
A	Biosynthesis of 12-, 14- and 16-membered macrolides	2/254	9/629	0.933861413604657	0.940531852273262	0.940531852273262	pos_1009/pos_4170	2
A	Carotenoid biosynthesis;Biosynthesis of secondary metabolites	1/254	7/629	0.973833127122046	0.973833127122046	0.973833127122046	pos_3530	1
C	Fatty acid biosynthesis;Metabolic pathways	4/212	5/629	0.0464574931180964	0.604830454951326	0.604830454951326	pos_2614/pos_2663/pos_3160/pos_4364	4
C	Carotenoid biosynthesis	4/212	6/629	0.102781885123464	0.604830454951326	0.604830454951326	pos_2623/pos_5121/pos_5272/pos_957	4
C	Indole alkaloid biosynthesis;Metabolic pathways;Biosynthesis of secondary metabolites	4/212	6/629	0.102781885123464	0.604830454951326	0.604830454951326	pos_2991/pos_3055/pos_3225/pos_5080	4
C	Chlorocyclohexane and chlorobenzene degradation;Microbial metabolism in diverse environments	2/212	2/629	0.113242129353032	0.604830454951326	0.604830454951326	pos_1917/pos_4524	2
C	Folate biosynthesis;Biosynthesis of cofactors	2/212	2/629	0.113242129353032	0.604830454951326	0.604830454951326	pos_2348/pos_3393	2
C	Glyoxylate and dicarboxylate metabolism;Metabolic pathways	2/212	2/629	0.113242129353032	0.604830454951326	0.604830454951326	pos_1820/pos_2022	2
C	Limonene and pinene degradation;Biosynthesis of secondary metabolites	2/212	2/629	0.113242129353032	0.604830454951326	0.604830454951326	pos_1387/pos_5366	2
C	Nitrotoluene degradation;Microbial metabolism in diverse environments	2/212	2/629	0.113242129353032	0.604830454951326	0.604830454951326	pos_2244/pos_4651	2
C	Tryptophan metabolism;Metabolic pathways	2/212	2/629	0.113242129353032	0.604830454951326	0.604830454951326	pos_3000/pos_5111	2
C	Indole diterpene alkaloid biosynthesis;Biosynthesis of secondary metabolites	4/212	7/629	0.17782080224137	0.604830454951326	0.604830454951326	pos_3615/pos_4198/pos_4390/pos_737	4
C	Biosynthesis of 12-, 14- and 16-membered macrolides;Metabolic pathways;Biosynthesis of secondary metabolites	9/212	20/629	0.197021306726129	0.604830454951326	0.604830454951326	pos_1228/pos_3313/pos_3415/pos_3475/pos_4088/pos_4221/pos_4750/pos_5317/pos_5343	9
C	Metabolic pathways;Biosynthesis of secondary metabolites	10/212	24/629	0.263077882686267	0.604830454951326	0.604830454951326	pos_222/pos_2707/pos_299/pos_3833/pos_3839/pos_4353/pos_4409/pos_4969/pos_5117/pos_5138	10
C	Biosynthesis of 12-, 14- and 16-membered macrolides;Type I polyketide structures;Metabolic pathways;Biosynthesis of secondary metabolites	2/212	3/629	0.263870416243669	0.604830454951326	0.604830454951326	pos_4011/pos_5287	2
C	Biosynthesis of various other secondary metabolites;Metabolic pathways;Biosynthesis of secondary metabolites	2/212	3/629	0.263870416243669	0.604830454951326	0.604830454951326	pos_2565/pos_4703	2
C	Biosynthesis of various plant secondary metabolites;Metabolic pathways;Biosynthesis of secondary metabolites	2/212	3/629	0.263870416243669	0.604830454951326	0.604830454951326	pos_1231/pos_5386	2
C	Cyanoamino acid metabolism;Metabolic pathways;Biosynthesis of secondary metabolites	2/212	3/629	0.263870416243669	0.604830454951326	0.604830454951326	pos_2019/pos_2074	2
C	Penicillin and cephalosporin biosynthesis;Metabolic pathways;Biosynthesis of secondary metabolites	2/212	3/629	0.263870416243669	0.604830454951326	0.604830454951326	pos_4099/pos_4840	2
C	Two-component system	2/212	3/629	0.263870416243669	0.604830454951326	0.604830454951326	pos_2719/pos_2825	2
C	2-Oxocarboxylic acid metabolism	3/212	6/629	0.326462484953393	0.604830454951326	0.604830454951326	pos_1101/pos_2214/pos_2342	3
C	alpha-Linolenic acid metabolism	3/212	6/629	0.326462484953393	0.604830454951326	0.604830454951326	pos_1087/pos_2990/pos_3830	3
C	Alanine, aspartate and glutamate metabolism;Cyanoamino acid metabolism;Aminoacyl-tRNA biosynthesis;Metabolic pathways;Biosynthesis of secondary metabolites;Biosynthesis of amino acids	1/212	1/629	0.33704292527822	0.604830454951326	0.604830454951326	pos_2268	1
C	alpha-Linolenic acid metabolism;Metabolic pathways;Biosynthesis of secondary metabolites	1/212	1/629	0.33704292527822	0.604830454951326	0.604830454951326	pos_2808	1
C	Amino sugar and nucleotide sugar metabolism;Metabolic pathways;ABC transporters;Phosphotransferase system (PTS)	1/212	1/629	0.33704292527822	0.604830454951326	0.604830454951326	pos_3020	1
C	Aminobenzoate degradation;Microbial metabolism in diverse environments	1/212	1/629	0.33704292527822	0.604830454951326	0.604830454951326	pos_1828	1
C	Arginine and proline metabolism;beta-Alanine metabolism;Glutathione metabolism;Pantothenate and CoA biosynthesis;Metabolic pathways;Biosynthesis of cofactors	1/212	1/629	0.33704292527822	0.604830454951326	0.604830454951326	pos_3291	1
C	Arginine and proline metabolism;D-Amino acid metabolism;Metabolic pathways;ABC transporters	1/212	1/629	0.33704292527822	0.604830454951326	0.604830454951326	pos_2321	1
C	Atrazine degradation;Metabolic pathways;Microbial metabolism in diverse environments	1/212	1/629	0.33704292527822	0.604830454951326	0.604830454951326	pos_2971	1
C	Biosynthesis of various plant secondary metabolites	1/212	1/629	0.33704292527822	0.604830454951326	0.604830454951326	pos_4383	1
C	Bisphenol degradation;Microbial metabolism in diverse environments	1/212	1/629	0.33704292527822	0.604830454951326	0.604830454951326	pos_5252	1
C	C5-Branched dibasic acid metabolism	1/212	1/629	0.33704292527822	0.604830454951326	0.604830454951326	pos_2883	1
C	Carotenoid biosynthesis;Biosynthesis of various plant secondary metabolites;Metabolic pathways;Biosynthesis of secondary metabolites	1/212	1/629	0.33704292527822	0.604830454951326	0.604830454951326	pos_1107	1
C	Chlorocyclohexane and chlorobenzene degradation;Benzoate degradation;Metabolic pathways;Microbial metabolism in diverse environments;Degradation of aromatic compounds	1/212	1/629	0.33704292527822	0.604830454951326	0.604830454951326	pos_1221	1
C	Clavulanic acid biosynthesis;Metabolic pathways;Biosynthesis of secondary metabolites	1/212	1/629	0.33704292527822	0.604830454951326	0.604830454951326	pos_3918	1
C	Cyanoamino acid metabolism;Biosynthesis of secondary metabolites	1/212	1/629	0.33704292527822	0.604830454951326	0.604830454951326	pos_2292	1
C	Cysteine and methionine metabolism;Glutathione metabolism;Metabolic pathways;Biosynthesis of cofactors;ABC transporters	1/212	1/629	0.33704292527822	0.604830454951326	0.604830454951326	pos_2007	1
C	Cysteine and methionine metabolism;Sulfur metabolism;Metabolic pathways;Biosynthesis of secondary metabolites;Biosynthesis of amino acids	1/212	1/629	0.33704292527822	0.604830454951326	0.604830454951326	pos_252	1
C	Fructose and mannose metabolism;Metabolic pathways;ABC transporters;Phosphotransferase system (PTS)	1/212	1/629	0.33704292527822	0.604830454951326	0.604830454951326	pos_3139	1
C	Galactose metabolism	1/212	1/629	0.33704292527822	0.604830454951326	0.604830454951326	pos_4008	1
C	Glycine, serine and threonine metabolism;Arginine and proline metabolism;Metabolic pathways	1/212	1/629	0.33704292527822	0.604830454951326	0.604830454951326	pos_3144	1
C	Glyoxylate and dicarboxylate metabolism	1/212	1/629	0.33704292527822	0.604830454951326	0.604830454951326	pos_1847	1
C	Lysine degradation	1/212	1/629	0.33704292527822	0.604830454951326	0.604830454951326	pos_2445	1
C	Lysine degradation;Metabolic pathways;ABC transporters	1/212	1/629	0.33704292527822	0.604830454951326	0.604830454951326	pos_2447	1
C	Lysine degradation;Metabolic pathways;Biosynthesis of secondary metabolites;Microbial metabolism in diverse environments	1/212	1/629	0.33704292527822	0.604830454951326	0.604830454951326	pos_3334	1
C	Methane metabolism;Metabolic pathways;Microbial metabolism in diverse environments;Biosynthesis of cofactors	1/212	1/629	0.33704292527822	0.604830454951326	0.604830454951326	pos_1861	1
C	Nicotinate and nicotinamide metabolism;Metabolic pathways;Biosynthesis of cofactors	1/212	1/629	0.33704292527822	0.604830454951326	0.604830454951326	pos_470	1
C	Novobiocin biosynthesis;Biosynthesis of secondary metabolites	1/212	1/629	0.33704292527822	0.604830454951326	0.604830454951326	pos_5041	1
C	Pentose phosphate pathway;Metabolic pathways	1/212	1/629	0.33704292527822	0.604830454951326	0.604830454951326	pos_2350	1
C	Phenazine biosynthesis;Biosynthesis of secondary metabolites	1/212	1/629	0.33704292527822	0.604830454951326	0.604830454951326	pos_757	1
C	Phenazine biosynthesis;Biosynthesis of secondary metabolites;Quorum sensing;Biofilm formation - Pseudomonas aeruginosa	1/212	1/629	0.33704292527822	0.604830454951326	0.604830454951326	pos_613	1
C	Phenylalanine metabolism;Styrene degradation;Metabolic pathways;Microbial metabolism in diverse environments	1/212	1/629	0.33704292527822	0.604830454951326	0.604830454951326	pos_2026	1
C	Phenylalanine, tyrosine and tryptophan biosynthesis;Metabolic pathways	1/212	1/629	0.33704292527822	0.604830454951326	0.604830454951326	pos_3466	1
C	Purine metabolism;Caffeine metabolism;Metabolic pathways;Biosynthesis of secondary metabolites;Nucleotide metabolism;ABC transporters	1/212	1/629	0.33704292527822	0.604830454951326	0.604830454951326	pos_2366	1
C	Purine metabolism;Metabolic pathways	1/212	1/629	0.33704292527822	0.604830454951326	0.604830454951326	pos_2693	1
C	Purine metabolism;Metabolic pathways;Biosynthesis of secondary metabolites;Nucleotide metabolism	1/212	1/629	0.33704292527822	0.604830454951326	0.604830454951326	pos_453	1
C	Pyrimidine metabolism;Metabolic pathways	1/212	1/629	0.33704292527822	0.604830454951326	0.604830454951326	pos_240	1
C	Secondary bile acid biosynthesis;Metabolic pathways	1/212	1/629	0.33704292527822	0.604830454951326	0.604830454951326	pos_4357	1
C	Secondary bile acid biosynthesis;Taurine and hypotaurine metabolism;Metabolic pathways	1/212	1/629	0.33704292527822	0.604830454951326	0.604830454951326	pos_2450	1
C	Sesquiterpenoid and triterpenoid biosynthesis;Metabolic pathways;Biosynthesis of secondary metabolites	1/212	1/629	0.33704292527822	0.604830454951326	0.604830454951326	pos_4776	1
C	Sphingolipid metabolism;Metabolic pathways;Tuberculosis	1/212	1/629	0.33704292527822	0.604830454951326	0.604830454951326	pos_2802	1
C	Starch and sucrose metabolism;Metabolic pathways;ABC transporters;Phosphotransferase system (PTS)	1/212	1/629	0.33704292527822	0.604830454951326	0.604830454951326	pos_312	1
C	Staurosporine biosynthesis;Biosynthesis of secondary metabolites	1/212	1/629	0.33704292527822	0.604830454951326	0.604830454951326	pos_4150	1
C	Staurosporine biosynthesis;Metabolic pathways;Biosynthesis of secondary metabolites	1/212	1/629	0.33704292527822	0.604830454951326	0.604830454951326	pos_2930	1
C	Steroid biosynthesis	1/212	1/629	0.33704292527822	0.604830454951326	0.604830454951326	pos_3951	1
C	Steroid biosynthesis;Metabolic pathways	1/212	1/629	0.33704292527822	0.604830454951326	0.604830454951326	pos_2926	1
C	Streptomycin biosynthesis;Biosynthesis of secondary metabolites	1/212	1/629	0.33704292527822	0.604830454951326	0.604830454951326	pos_2968	1
C	Styrene degradation;Metabolic pathways;Microbial metabolism in diverse environments;Degradation of aromatic compounds	1/212	1/629	0.33704292527822	0.604830454951326	0.604830454951326	pos_4493	1
C	Teichoic acid biosynthesis;Glycerophospholipid metabolism	1/212	1/629	0.33704292527822	0.604830454951326	0.604830454951326	pos_425	1
C	Thiamine metabolism;Metabolic pathways;ABC transporters	1/212	1/629	0.33704292527822	0.604830454951326	0.604830454951326	pos_1112	1
C	Toluene degradation;Microbial metabolism in diverse environments	1/212	1/629	0.33704292527822	0.604830454951326	0.604830454951326	pos_1916	1
C	Tryptophan metabolism;Phenylalanine, tyrosine and tryptophan biosynthesis;Biosynthesis of various plant secondary metabolites;Metabolic pathways;Biosynthesis of secondary metabolites	1/212	1/629	0.33704292527822	0.604830454951326	0.604830454951326	pos_400	1
C	Tyrosine metabolism;Chlorocyclohexane and chlorobenzene degradation;Benzoate degradation;Aminobenzoate degradation;Metabolic pathways;Microbial metabolism in diverse environments;Degradation of aromatic compounds	1/212	1/629	0.33704292527822	0.604830454951326	0.604830454951326	pos_3308	1
C	Tyrosine metabolism;Metabolic pathways	1/212	1/629	0.33704292527822	0.604830454951326	0.604830454951326	pos_4586	1
C	Vitamin B6 metabolism	1/212	1/629	0.33704292527822	0.604830454951326	0.604830454951326	pos_2033	1
C	Biosynthesis of unsaturated fatty acids	4/212	9/629	0.358231892201745	0.634167268627413	0.634167268627413	pos_2566/pos_3179/pos_3950/pos_5119	4
C	Diterpenoid biosynthesis;Metabolic pathways;Biosynthesis of secondary metabolites	2/212	4/629	0.414017462601108	0.704367371438249	0.704367371438249	pos_4830/pos_5215	2
C	Folate biosynthesis;Metabolic pathways	2/212	4/629	0.414017462601108	0.704367371438249	0.704367371438249	pos_5112/pos_555	2
C	Linoleic acid metabolism	2/212	4/629	0.414017462601108	0.704367371438249	0.704367371438249	pos_3174/pos_4029	2
C	Carotenoid biosynthesis;Biosynthesis of secondary metabolites	3/212	7/629	0.43794374698741	0.734705274776463	0.734705274776463	pos_5297/pos_855/pos_989	3
C	Neomycin, kanamycin and gentamicin biosynthesis;Biosynthesis of secondary metabolites	8/212	23/629	0.535829980610156	0.734705274776463	0.734705274776463	pos_2267/pos_2710/pos_3075/pos_3248/pos_3819/pos_436/pos_573/pos_728	8
C	Arginine and proline metabolism;Metabolic pathways	3/212	8/629	0.541574720794596	0.734705274776463	0.734705274776463	pos_2073/pos_3455/pos_3867	3
C	Carotenoid biosynthesis;Metabolic pathways;Biosynthesis of secondary metabolites	2/212	5/629	0.546947647642894	0.734705274776463	0.734705274776463	pos_4611/pos_648	2
C	Acarbose and validamycin biosynthesis;Metabolic pathways;Biosynthesis of secondary metabolites	1/212	2/629	0.560843721203407	0.734705274776463	0.734705274776463	pos_2561	1
C	alpha-Linolenic acid metabolism;Biosynthesis of unsaturated fatty acids;Metabolic pathways;Biosynthesis of secondary metabolites	1/212	2/629	0.560843721203407	0.734705274776463	0.734705274776463	pos_4498	1
C	Amino sugar and nucleotide sugar metabolism;Metabolic pathways;Biosynthesis of nucleotide sugars	1/212	2/629	0.560843721203407	0.734705274776463	0.734705274776463	pos_3433	1
C	Biosynthesis of type II polyketide products	1/212	2/629	0.560843721203407	0.734705274776463	0.734705274776463	pos_263	1
C	Biosynthesis of type II polyketide products;Metabolic pathways;Biosynthesis of secondary metabolites	1/212	2/629	0.560843721203407	0.734705274776463	0.734705274776463	pos_4865	1
C	Caprolactam degradation;Microbial metabolism in diverse environments;Degradation of aromatic compounds	1/212	2/629	0.560843721203407	0.734705274776463	0.734705274776463	pos_4794	1
C	Cutin, suberine and wax biosynthesis;Metabolic pathways	1/212	2/629	0.560843721203407	0.734705274776463	0.734705274776463	pos_2724	1
C	Fatty acid biosynthesis;Lipoic acid metabolism;Metabolic pathways;Biosynthesis of cofactors	1/212	2/629	0.560843721203407	0.734705274776463	0.734705274776463	pos_2418	1
C	Histidine metabolism	1/212	2/629	0.560843721203407	0.734705274776463	0.734705274776463	pos_4564	1
C	Histidine metabolism;Metabolic pathways	1/212	2/629	0.560843721203407	0.734705274776463	0.734705274776463	pos_3095	1
C	Histidine metabolism;Metabolic pathways;Biosynthesis of secondary metabolites;Biosynthesis of amino acids	1/212	2/629	0.560843721203407	0.734705274776463	0.734705274776463	pos_1921	1
C	Indole diterpene alkaloid biosynthesis	1/212	2/629	0.560843721203407	0.734705274776463	0.734705274776463	pos_4359	1
C	Linoleic acid metabolism;Biosynthesis of unsaturated fatty acids;Metabolic pathways	1/212	2/629	0.560843721203407	0.734705274776463	0.734705274776463	pos_3271	1
C	Lysine biosynthesis;Lysine degradation;Metabolic pathways;Biosynthesis of secondary metabolites;Microbial metabolism in diverse environments;Biosynthesis of amino acids	1/212	2/629	0.560843721203407	0.734705274776463	0.734705274776463	pos_1131	1
C	Neomycin, kanamycin and gentamicin biosynthesis	1/212	2/629	0.560843721203407	0.734705274776463	0.734705274776463	pos_3321	1
C	Phosphotransferase system (PTS)	1/212	2/629	0.560843721203407	0.734705274776463	0.734705274776463	pos_4845	1
C	Steroid biosynthesis;Metabolic pathways;Biosynthesis of secondary metabolites;Tuberculosis	1/212	2/629	0.560843721203407	0.734705274776463	0.734705274776463	pos_3175	1
C	Ubiquinone and other terpenoid-quinone biosynthesis;Metabolic pathways;Biosynthesis of secondary metabolites	1/212	2/629	0.560843721203407	0.734705274776463	0.734705274776463	pos_4489	1
C	Xylene degradation;Metabolic pathways;Microbial metabolism in diverse environments;Degradation of aromatic compounds	1/212	2/629	0.560843721203407	0.734705274776463	0.734705274776463	pos_5023	1
C	Diterpenoid biosynthesis;Biosynthesis of secondary metabolites	4/212	12/629	0.619089537595578	0.794207512414608	0.794207512414608	pos_2962/pos_3640/pos_4188/pos_4634	4
C	Cutin, suberine and wax biosynthesis	2/212	6/629	0.657190228987645	0.794207512414608	0.794207512414608	pos_3083/pos_3765	2
C	Drug metabolism - other enzymes	2/212	6/629	0.657190228987645	0.794207512414608	0.794207512414608	pos_2524/pos_291	2
C	Porphyrin metabolism;Biosynthesis of secondary metabolites	2/212	6/629	0.657190228987645	0.794207512414608	0.794207512414608	pos_4059/pos_4529	2
C	Metabolic pathways	4/212	13/629	0.689988172977721	0.794207512414608	0.794207512414608	pos_2696/pos_2963/pos_4255/pos_904	4
C	Acarbose and validamycin biosynthesis;Biosynthesis of secondary metabolites	1/212	3/629	0.709330373683276	0.794207512414608	0.794207512414608	pos_738	1
C	Fructose and mannose metabolism;Metabolic pathways;Microbial metabolism in diverse environments	1/212	3/629	0.709330373683276	0.794207512414608	0.794207512414608	pos_2464	1
C	Methane metabolism;Metabolic pathways;Microbial metabolism in diverse environments	1/212	3/629	0.709330373683276	0.794207512414608	0.794207512414608	pos_450	1
C	Nicotinate and nicotinamide metabolism;Metabolic pathways;Microbial metabolism in diverse environments	1/212	3/629	0.709330373683276	0.794207512414608	0.794207512414608	pos_5113	1
C	Phenylalanine metabolism;Metabolic pathways;Microbial metabolism in diverse environments;Degradation of aromatic compounds	1/212	3/629	0.709330373683276	0.794207512414608	0.794207512414608	pos_4004	1
C	Porphyrin metabolism	1/212	3/629	0.709330373683276	0.794207512414608	0.794207512414608	pos_1019	1
C	Prodigiosin biosynthesis;Metabolic pathways;Biosynthesis of secondary metabolites	1/212	3/629	0.709330373683276	0.794207512414608	0.794207512414608	pos_2466	1
C	Purine metabolism;Metabolic pathways;Nucleotide metabolism;ABC transporters	1/212	3/629	0.709330373683276	0.794207512414608	0.794207512414608	pos_3061	1
C	Pyrimidine metabolism;Metabolic pathways;Nucleotide metabolism;ABC transporters	1/212	3/629	0.709330373683276	0.794207512414608	0.794207512414608	pos_2220	1
C	Sphingolipid metabolism	1/212	3/629	0.709330373683276	0.794207512414608	0.794207512414608	pos_3990	1
C	Steroid degradation;Metabolic pathways;Microbial metabolism in diverse environments	1/212	3/629	0.709330373683276	0.794207512414608	0.794207512414608	pos_3493	1
C	Ubiquinone and other terpenoid-quinone biosynthesis;Biosynthesis of secondary metabolites	1/212	3/629	0.709330373683276	0.794207512414608	0.794207512414608	pos_5351	1
C	Biosynthesis of various antibiotics;Metabolic pathways;Biosynthesis of secondary metabolites	3/212	11/629	0.776067257801734	0.854326140941405	0.854326140941405	pos_1227/pos_3394/pos_386	3
C	Steroid biosynthesis;Metabolic pathways;Biosynthesis of secondary metabolites	3/212	11/629	0.776067257801734	0.854326140941405	0.854326140941405	pos_3698/pos_3965/pos_5145	3
C	Amino sugar and nucleotide sugar metabolism;O-Antigen nucleotide sugar biosynthesis;Metabolic pathways;Biosynthesis of nucleotide sugars	1/212	4/629	0.807768010710665	0.860305767504854	0.860305767504854	pos_230	1
C	Nonribosomal peptide structures	1/212	4/629	0.807768010710665	0.860305767504854	0.860305767504854	pos_716	1
C	Purine metabolism;Metabolic pathways;Nucleotide metabolism	1/212	4/629	0.807768010710665	0.860305767504854	0.860305767504854	pos_2526	1
C	Sphingolipid metabolism;Metabolic pathways	1/212	4/629	0.807768010710665	0.860305767504854	0.860305767504854	pos_3155	1
C	Biosynthesis of ansamycins;Biosynthesis of secondary metabolites	2/212	9/629	0.863921346983863	0.893433408543489	0.893433408543489	pos_4093/pos_4505	2
C	Biosynthesis of type II polyketide products;Biosynthesis of secondary metabolites	2/212	9/629	0.863921346983863	0.893433408543489	0.893433408543489	pos_2427/pos_324	2
C	alpha-Linolenic acid metabolism;Biosynthesis of secondary metabolites	1/212	5/629	0.872973101477607	0.893433408543489	0.893433408543489	pos_2834	1
C	Sesquiterpenoid and triterpenoid biosynthesis	1/212	5/629	0.872973101477607	0.893433408543489	0.893433408543489	pos_1060	1
C	Sesquiterpenoid and triterpenoid biosynthesis;Biosynthesis of secondary metabolites	1/212	5/629	0.872973101477607	0.893433408543489	0.893433408543489	pos_3518	1
C	Type I polyketide structures	1/212	7/629	0.944669818340243	0.953575405362436	0.953575405362436	pos_580	1
C	Biosynthesis of secondary metabolites	4/212	20/629	0.946296203794784	0.953575405362436	0.953575405362436	pos_1204/pos_2282/pos_251/pos_4330	4
C	Biosynthesis of 12-, 14- and 16-membered macrolides	1/212	9/629	0.975979210581096	0.975979210581096	0.975979210581096	pos_4647	1
D	Sesquiterpenoid and triterpenoid biosynthesis	4/234	5/629	0.0664887481993787	0.605042016806723	0.605042016806723	pos_1060/pos_1922/pos_2291/pos_2644	4
D	Biosynthesis of type II polyketide products;Biosynthesis of secondary metabolites	6/234	9/629	0.0699196943924075	0.605042016806723	0.605042016806723	pos_2055/pos_2427/pos_264/pos_275/pos_324/pos_5391	6
D	ABC transporters	2/234	2/629	0.138026186546231	0.605042016806723	0.605042016806723	pos_2069/pos_2702	2
D	alpha-Linolenic acid metabolism;Biosynthesis of unsaturated fatty acids;Metabolic pathways;Biosynthesis of secondary metabolites	2/234	2/629	0.138026186546231	0.605042016806723	0.605042016806723	pos_4165/pos_4498	2
D	Caprolactam degradation;Microbial metabolism in diverse environments;Degradation of aromatic compounds	2/234	2/629	0.138026186546231	0.605042016806723	0.605042016806723	pos_4794/pos_4844	2
D	Glutathione metabolism	2/234	2/629	0.138026186546231	0.605042016806723	0.605042016806723	pos_1185/pos_2625	2
D	Histidine metabolism;Metabolic pathways;Biosynthesis of secondary metabolites;Biosynthesis of amino acids	2/234	2/629	0.138026186546231	0.605042016806723	0.605042016806723	pos_1921/pos_2530	2
D	Limonene and pinene degradation;Biosynthesis of secondary metabolites	2/234	2/629	0.138026186546231	0.605042016806723	0.605042016806723	pos_1387/pos_5366	2
D	Linoleic acid metabolism;Biosynthesis of unsaturated fatty acids;Metabolic pathways	2/234	2/629	0.138026186546231	0.605042016806723	0.605042016806723	pos_3271/pos_4018	2
D	2-Oxocarboxylic acid metabolism	4/234	6/629	0.141694020906144	0.605042016806723	0.605042016806723	pos_1101/pos_2214/pos_2247/pos_2342	4
D	Amino sugar and nucleotide sugar metabolism;O-Antigen nucleotide sugar biosynthesis;Metabolic pathways;Biosynthesis of nucleotide sugars	3/234	4/629	0.147749510396819	0.605042016806723	0.605042016806723	pos_2251/pos_230/pos_382	3
D	Purine metabolism;Metabolic pathways;Biosynthesis of secondary metabolites	3/234	4/629	0.147749510396819	0.605042016806723	0.605042016806723	pos_2351/pos_2493/pos_4006	3
D	Carotenoid biosynthesis;Metabolic pathways;Biosynthesis of secondary metabolites	3/234	5/629	0.26964065369298	0.605042016806723	0.605042016806723	pos_2721/pos_4169/pos_4611	3
D	Fatty acid biosynthesis;Metabolic pathways	3/234	5/629	0.26964065369298	0.605042016806723	0.605042016806723	pos_2614/pos_2663/pos_4364	3
D	Biosynthesis of 12-, 14- and 16-membered macrolides;Metabolic pathways;Biosynthesis of secondary metabolites	9/234	20/629	0.304649287211505	0.605042016806723	0.605042016806723	pos_1039/pos_1228/pos_3246/pos_3313/pos_3317/pos_3415/pos_3475/pos_4838/pos_5317	9
D	Acarbose and validamycin biosynthesis;Biosynthesis of secondary metabolites	2/234	3/629	0.311934778845311	0.605042016806723	0.605042016806723	pos_2118/pos_738	2
D	Biosynthesis of various plant secondary metabolites;Metabolic pathways;Biosynthesis of secondary metabolites	2/234	3/629	0.311934778845311	0.605042016806723	0.605042016806723	pos_4196/pos_5386	2
D	Porphyrin metabolism	2/234	3/629	0.311934778845311	0.605042016806723	0.605042016806723	pos_1019/pos_822	2
D	Two-component system	2/234	3/629	0.311934778845311	0.605042016806723	0.605042016806723	pos_2719/pos_2825	2
D	Amino sugar and nucleotide sugar metabolism;Metabolic pathways;ABC transporters;Phosphotransferase system (PTS)	1/234	1/629	0.372019077901431	0.605042016806723	0.605042016806723	pos_3020	1
D	Aminobenzoate degradation;Microbial metabolism in diverse environments	1/234	1/629	0.372019077901431	0.605042016806723	0.605042016806723	pos_1828	1
D	Arginine biosynthesis;Metabolic pathways;Biosynthesis of secondary metabolites;2-Oxocarboxylic acid metabolism;Biosynthesis of amino acids	1/234	1/629	0.372019077901431	0.605042016806723	0.605042016806723	pos_2441	1
D	Arginine biosynthesis;Metabolic pathways;Biosynthesis of secondary metabolites;Biosynthesis of amino acids	1/234	1/629	0.372019077901431	0.605042016806723	0.605042016806723	pos_3823	1
D	beta-Alanine metabolism;Pantothenate and CoA biosynthesis;Metabolic pathways;Biosynthesis of cofactors	1/234	1/629	0.372019077901431	0.605042016806723	0.605042016806723	pos_2685	1
D	Biosynthesis of enediyne antibiotics;Metabolic pathways;Biosynthesis of secondary metabolites	1/234	1/629	0.372019077901431	0.605042016806723	0.605042016806723	pos_2739	1
D	Biosynthesis of siderophore group nonribosomal peptides	1/234	1/629	0.372019077901431	0.605042016806723	0.605042016806723	pos_1396	1
D	Bisphenol degradation;Microbial metabolism in diverse environments	1/234	1/629	0.372019077901431	0.605042016806723	0.605042016806723	pos_5252	1
D	Caffeine metabolism;Metabolic pathways;Biosynthesis of secondary metabolites	1/234	1/629	0.372019077901431	0.605042016806723	0.605042016806723	pos_2109	1
D	Caffeine metabolism;Microbial metabolism in diverse environments	1/234	1/629	0.372019077901431	0.605042016806723	0.605042016806723	pos_1014	1
D	Caprolactam degradation	1/234	1/629	0.372019077901431	0.605042016806723	0.605042016806723	pos_2000	1
D	Carbapenem biosynthesis;Biosynthesis of secondary metabolites	1/234	1/629	0.372019077901431	0.605042016806723	0.605042016806723	pos_4071	1
D	Carbapenem biosynthesis;Pantothenate and CoA biosynthesis;Metabolic pathways;Biosynthesis of secondary metabolites;Biosynthesis of cofactors	1/234	1/629	0.372019077901431	0.605042016806723	0.605042016806723	pos_2278	1
D	Carotenoid biosynthesis;Biosynthesis of various plant secondary metabolites;Metabolic pathways;Biosynthesis of secondary metabolites	1/234	1/629	0.372019077901431	0.605042016806723	0.605042016806723	pos_1107	1
D	Cysteine and methionine metabolism	1/234	1/629	0.372019077901431	0.605042016806723	0.605042016806723	pos_2498	1
D	Cysteine and methionine metabolism;Metabolic pathways;ABC transporters	1/234	1/629	0.372019077901431	0.605042016806723	0.605042016806723	pos_2012	1
D	Cysteine and methionine metabolism;Sulfur metabolism;Metabolic pathways;Biosynthesis of secondary metabolites;Biosynthesis of amino acids	1/234	1/629	0.372019077901431	0.605042016806723	0.605042016806723	pos_252	1
D	Ethylbenzene degradation;Metabolic pathways;Microbial metabolism in diverse environments;Degradation of aromatic compounds	1/234	1/629	0.372019077901431	0.605042016806723	0.605042016806723	pos_1354	1
D	Fatty acid biosynthesis;Cutin, suberine and wax biosynthesis;Biosynthesis of unsaturated fatty acids	1/234	1/629	0.372019077901431	0.605042016806723	0.605042016806723	pos_4142	1
D	Fatty acid degradation;Fatty acid metabolism	1/234	1/629	0.372019077901431	0.605042016806723	0.605042016806723	pos_896	1
D	Fructose and mannose metabolism;Amino sugar and nucleotide sugar metabolism;Metabolic pathways;Biosynthesis of nucleotide sugars	1/234	1/629	0.372019077901431	0.605042016806723	0.605042016806723	pos_2571	1
D	Fructose and mannose metabolism;Metabolic pathways;ABC transporters;Phosphotransferase system (PTS)	1/234	1/629	0.372019077901431	0.605042016806723	0.605042016806723	pos_3139	1
D	Galactose metabolism;Amino sugar and nucleotide sugar metabolism;Metabolic pathways;Biosynthesis of nucleotide sugars;Phosphotransferase system (PTS)	1/234	1/629	0.372019077901431	0.605042016806723	0.605042016806723	pos_1356	1
D	Galactose metabolism;Metabolic pathways	1/234	1/629	0.372019077901431	0.605042016806723	0.605042016806723	pos_339	1
D	Glycine, serine and threonine metabolism;Metabolic pathways	1/234	1/629	0.372019077901431	0.605042016806723	0.605042016806723	pos_2446	1
D	Glycine, serine and threonine metabolism;Metabolic pathways;Microbial metabolism in diverse environments	1/234	1/629	0.372019077901431	0.605042016806723	0.605042016806723	pos_4585	1
D	Glycolysis / Gluconeogenesis;Phosphotransferase system (PTS)	1/234	1/629	0.372019077901431	0.605042016806723	0.605042016806723	pos_2394	1
D	Histidine metabolism;Staurosporine biosynthesis;beta-Alanine metabolism;D-Amino acid metabolism;Aminoacyl-tRNA biosynthesis;Metabolic pathways;Biosynthesis of secondary metabolites;Biosynthesis of amino acids;ABC transporters	1/234	1/629	0.372019077901431	0.605042016806723	0.605042016806723	pos_2095	1
D	Inositol phosphate metabolism;Glycosylphosphatidylinositol (GPI)-anchor biosynthesis;Glycerophospholipid metabolism;Lipoarabinomannan (LAM) biosynthesis;Metabolic pathways;Phosphatidylinositol signaling system;Autophagy - other;Autophagy - yeast;Salmonella infection;Tuberculosis	1/234	1/629	0.372019077901431	0.605042016806723	0.605042016806723	pos_2527	1
D	Lipoarabinomannan (LAM) biosynthesis	1/234	1/629	0.372019077901431	0.605042016806723	0.605042016806723	pos_5103	1
D	Lipopolysaccharide biosynthesis	1/234	1/629	0.372019077901431	0.605042016806723	0.605042016806723	pos_756	1
D	Lipopolysaccharide biosynthesis;Metabolic pathways	1/234	1/629	0.372019077901431	0.605042016806723	0.605042016806723	pos_271	1
D	Lipopolysaccharide biosynthesis;Metabolic pathways;Biosynthesis of nucleotide sugars	1/234	1/629	0.372019077901431	0.605042016806723	0.605042016806723	pos_1954	1
D	Lysine degradation	1/234	1/629	0.372019077901431	0.605042016806723	0.605042016806723	pos_2445	1
D	Lysine degradation;Metabolic pathways;ABC transporters	1/234	1/629	0.372019077901431	0.605042016806723	0.605042016806723	pos_2447	1
D	Methane metabolism;Metabolic pathways;Microbial metabolism in diverse environments;Biosynthesis of cofactors	1/234	1/629	0.372019077901431	0.605042016806723	0.605042016806723	pos_1861	1
D	Methane metabolism;Metabolic pathways;Microbial metabolism in diverse environments;Carbon metabolism	1/234	1/629	0.372019077901431	0.605042016806723	0.605042016806723	pos_2958	1
D	Monobactam biosynthesis;Metabolic pathways;Biosynthesis of secondary metabolites	1/234	1/629	0.372019077901431	0.605042016806723	0.605042016806723	pos_237	1
D	Pentose and glucuronate interconversions	1/234	1/629	0.372019077901431	0.605042016806723	0.605042016806723	pos_3467	1
D	Pentose and glucuronate interconversions;Mannose type O-glycan biosynthesis;Metabolic pathways	1/234	1/629	0.372019077901431	0.605042016806723	0.605042016806723	pos_2455	1
D	Pentose phosphate pathway;Lipopolysaccharide biosynthesis;Carbon fixation in photosynthetic organisms;Metabolic pathways;Biosynthesis of secondary metabolites;Microbial metabolism in diverse environments;Carbon metabolism;Biosynthesis of amino acids;Biosynthesis of nucleotide sugars	1/234	1/629	0.372019077901431	0.605042016806723	0.605042016806723	pos_2246	1
D	Pentose phosphate pathway;Metabolic pathways	1/234	1/629	0.372019077901431	0.605042016806723	0.605042016806723	pos_2350	1
D	Pentose phosphate pathway;Metabolic pathways;Microbial metabolism in diverse environments;Phosphotransferase system (PTS)	1/234	1/629	0.372019077901431	0.605042016806723	0.605042016806723	pos_2656	1
D	Phenazine biosynthesis;Biosynthesis of secondary metabolites	1/234	1/629	0.372019077901431	0.605042016806723	0.605042016806723	pos_757	1
D	Phenazine biosynthesis;Biosynthesis of secondary metabolites;Quorum sensing;Biofilm formation - Pseudomonas aeruginosa	1/234	1/629	0.372019077901431	0.605042016806723	0.605042016806723	pos_613	1
D	Phenylalanine, tyrosine and tryptophan biosynthesis;Metabolic pathways;Biosynthesis of secondary metabolites;Biosynthesis of amino acids	1/234	1/629	0.372019077901431	0.605042016806723	0.605042016806723	pos_2438	1
D	Phenylalanine, tyrosine and tryptophan biosynthesis;Novobiocin biosynthesis;Biosynthesis of various alkaloids;Biosynthesis of various antibiotics;Biosynthesis of various plant secondary metabolites;Metabolic pathways;Biosynthesis of secondary metabolites;Biosynthesis of amino acids;Biosynthesis of cofactors	1/234	1/629	0.372019077901431	0.605042016806723	0.605042016806723	pos_2533	1
D	Phosphonate and phosphinate metabolism;Metabolic pathways	1/234	1/629	0.372019077901431	0.605042016806723	0.605042016806723	pos_357	1
D	Polycyclic aromatic hydrocarbon degradation;Metabolic pathways;Microbial metabolism in diverse environments;Degradation of aromatic compounds	1/234	1/629	0.372019077901431	0.605042016806723	0.605042016806723	pos_1926	1
D	Porphyrin metabolism;Metabolic pathways;Biosynthesis of secondary metabolites;Microbial metabolism in diverse environments;Biosynthesis of cofactors	1/234	1/629	0.372019077901431	0.605042016806723	0.605042016806723	pos_3932	1
D	Purine metabolism;Caffeine metabolism;Metabolic pathways;Biosynthesis of secondary metabolites;Nucleotide metabolism;ABC transporters	1/234	1/629	0.372019077901431	0.605042016806723	0.605042016806723	pos_2366	1
D	Purine metabolism;Metabolic pathways;Biosynthesis of secondary metabolites;Nucleotide metabolism	1/234	1/629	0.372019077901431	0.605042016806723	0.605042016806723	pos_453	1
D	Riboflavin metabolism;Porphyrin metabolism;Metabolic pathways;Biosynthesis of cofactors	1/234	1/629	0.372019077901431	0.605042016806723	0.605042016806723	pos_1271	1
D	Secondary bile acid biosynthesis;Metabolic pathways	1/234	1/629	0.372019077901431	0.605042016806723	0.605042016806723	pos_4357	1
D	Sesquiterpenoid and triterpenoid biosynthesis;Biosynthesis of various antibiotics;Metabolic pathways;Biosynthesis of secondary metabolites	1/234	1/629	0.372019077901431	0.605042016806723	0.605042016806723	pos_3963	1
D	Sesquiterpenoid and triterpenoid biosynthesis;Metabolic pathways;Biosynthesis of secondary metabolites	1/234	1/629	0.372019077901431	0.605042016806723	0.605042016806723	pos_4776	1
D	Starch and sucrose metabolism;Metabolic pathways;ABC transporters;Phosphotransferase system (PTS)	1/234	1/629	0.372019077901431	0.605042016806723	0.605042016806723	pos_312	1
D	Staurosporine biosynthesis	1/234	1/629	0.372019077901431	0.605042016806723	0.605042016806723	pos_2288	1
D	Steroid biosynthesis	1/234	1/629	0.372019077901431	0.605042016806723	0.605042016806723	pos_3951	1
D	Steroid biosynthesis;Metabolic pathways;Tuberculosis	1/234	1/629	0.372019077901431	0.605042016806723	0.605042016806723	pos_3382	1
D	Streptomycin biosynthesis;Biosynthesis of secondary metabolites	1/234	1/629	0.372019077901431	0.605042016806723	0.605042016806723	pos_2968	1
D	Streptomycin biosynthesis;Metabolic pathways;Biosynthesis of secondary metabolites	1/234	1/629	0.372019077901431	0.605042016806723	0.605042016806723	pos_327	1
D	Styrene degradation;Metabolic pathways;Microbial metabolism in diverse environments;Degradation of aromatic compounds	1/234	1/629	0.372019077901431	0.605042016806723	0.605042016806723	pos_4493	1
D	Teichoic acid biosynthesis;Glycerophospholipid metabolism	1/234	1/629	0.372019077901431	0.605042016806723	0.605042016806723	pos_425	1
D	Terpenoid backbone biosynthesis;Biosynthesis of secondary metabolites	1/234	1/629	0.372019077901431	0.605042016806723	0.605042016806723	pos_4751	1
D	Thiamine metabolism;Metabolic pathways;ABC transporters	1/234	1/629	0.372019077901431	0.605042016806723	0.605042016806723	pos_1112	1
D	Toluene degradation;Microbial metabolism in diverse environments	1/234	1/629	0.372019077901431	0.605042016806723	0.605042016806723	pos_1916	1
D	Tryptophan metabolism;Phenylalanine, tyrosine and tryptophan biosynthesis;Biosynthesis of various plant secondary metabolites;Metabolic pathways;Biosynthesis of secondary metabolites	1/234	1/629	0.372019077901431	0.605042016806723	0.605042016806723	pos_400	1
D	Tyrosine metabolism;Chlorocyclohexane and chlorobenzene degradation;Benzoate degradation;Aminobenzoate degradation;Metabolic pathways;Microbial metabolism in diverse environments;Degradation of aromatic compounds	1/234	1/629	0.372019077901431	0.605042016806723	0.605042016806723	pos_3308	1
D	Tyrosine metabolism;Metabolic pathways	1/234	1/629	0.372019077901431	0.605042016806723	0.605042016806723	pos_4586	1
D	Tyrosine metabolism;Metabolic pathways;Biosynthesis of secondary metabolites	1/234	1/629	0.372019077901431	0.605042016806723	0.605042016806723	pos_2156	1
D	Ubiquinone and other terpenoid-quinone biosynthesis;Biosynthesis of siderophore group nonribosomal peptides;Metabolic pathways;Biosynthesis of secondary metabolites;Biosynthesis of cofactors	1/234	1/629	0.372019077901431	0.605042016806723	0.605042016806723	pos_2497	1
D	Drug metabolism - other enzymes	3/234	6/629	0.397587286479815	0.639596939119702	0.639596939119702	pos_2399/pos_2413/pos_2524	3
D	Biosynthesis of ansamycins;Biosynthesis of secondary metabolites	4/234	9/629	0.446639992918444	0.70322041438223	0.70322041438223	pos_2340/pos_3841/pos_4825/pos_763	4
D	Biosynthesis of unsaturated fatty acids	4/234	9/629	0.446639992918444	0.70322041438223	0.70322041438223	pos_2796/pos_3179/pos_3985/pos_800	4
D	Folate biosynthesis;Metabolic pathways	2/234	4/629	0.476120047293803	0.726451206180236	0.726451206180236	pos_2558/pos_555	2
D	Linoleic acid metabolism	2/234	4/629	0.476120047293803	0.726451206180236	0.726451206180236	pos_3312/pos_3639	2
D	Purine metabolism;Metabolic pathways;Nucleotide metabolism	2/234	4/629	0.476120047293803	0.726451206180236	0.726451206180236	pos_1938/pos_2526	2
D	Diterpenoid biosynthesis;Biosynthesis of secondary metabolites	5/234	12/629	0.481229484481435	0.726707204011446	0.726707204011446	pos_3063/pos_3640/pos_4188/pos_5123/pos_5177	5
D	Arachidonic acid metabolism;Metabolic pathways	3/234	7/629	0.518345906188738	0.726707204011446	0.726707204011446	pos_3276/pos_3668/pos_3970	3
D	Carotenoid biosynthesis;Biosynthesis of secondary metabolites	3/234	7/629	0.518345906188738	0.726707204011446	0.726707204011446	pos_3739/pos_3786/pos_855	3
D	Metabolic pathways;Biosynthesis of secondary metabolites	9/234	24/629	0.56634819580038	0.726707204011446	0.726707204011446	pos_222/pos_2456/pos_2548/pos_2770/pos_2888/pos_337/pos_4409/pos_4717/pos_5138	9
D	Amino sugar and nucleotide sugar metabolism;Metabolic pathways;Biosynthesis of nucleotide sugars	1/234	2/629	0.60601196925663	0.726707204011446	0.726707204011446	pos_1869	1
D	Biosynthesis of siderophore group nonribosomal peptides;Biosynthesis of secondary metabolites	1/234	2/629	0.60601196925663	0.726707204011446	0.726707204011446	pos_390	1
D	Biosynthesis of type II polyketide products	1/234	2/629	0.60601196925663	0.726707204011446	0.726707204011446	pos_263	1
D	Biosynthesis of type II polyketide products;Metabolic pathways;Biosynthesis of secondary metabolites	1/234	2/629	0.60601196925663	0.726707204011446	0.726707204011446	pos_4865	1
D	Biosynthesis of unsaturated fatty acids;Fatty acid metabolism	1/234	2/629	0.60601196925663	0.726707204011446	0.726707204011446	pos_3955	1
D	Caprolactam degradation;Microbial metabolism in diverse environments	1/234	2/629	0.60601196925663	0.726707204011446	0.726707204011446	pos_2722	1
D	Chlorocyclohexane and chlorobenzene degradation;Microbial metabolism in diverse environments	1/234	2/629	0.60601196925663	0.726707204011446	0.726707204011446	pos_1917	1
D	Cutin, suberine and wax biosynthesis;Metabolic pathways	1/234	2/629	0.60601196925663	0.726707204011446	0.726707204011446	pos_2724	1
D	Fatty acid biosynthesis;Lipoic acid metabolism;Metabolic pathways;Biosynthesis of cofactors	1/234	2/629	0.60601196925663	0.726707204011446	0.726707204011446	pos_2418	1
D	Folate biosynthesis;Biosynthesis of cofactors	1/234	2/629	0.60601196925663	0.726707204011446	0.726707204011446	pos_2348	1
D	Histidine metabolism	1/234	2/629	0.60601196925663	0.726707204011446	0.726707204011446	pos_4564	1
D	Histidine metabolism;Metabolic pathways	1/234	2/629	0.60601196925663	0.726707204011446	0.726707204011446	pos_3095	1
D	Monobactam biosynthesis;Biosynthesis of secondary metabolites	1/234	2/629	0.60601196925663	0.726707204011446	0.726707204011446	pos_2154	1
D	Neomycin, kanamycin and gentamicin biosynthesis	1/234	2/629	0.60601196925663	0.726707204011446	0.726707204011446	pos_3321	1
D	Nicotinate and nicotinamide metabolism;Metabolic pathways	1/234	2/629	0.60601196925663	0.726707204011446	0.726707204011446	pos_3140	1
D	Purine metabolism;Histidine metabolism;Metabolic pathways;Biosynthesis of secondary metabolites	1/234	2/629	0.60601196925663	0.726707204011446	0.726707204011446	pos_2261	1
D	Pyrimidine metabolism;Metabolic pathways;Nucleotide metabolism	1/234	2/629	0.60601196925663	0.726707204011446	0.726707204011446	pos_1860	1
D	Steroid biosynthesis;Metabolic pathways;Biosynthesis of secondary metabolites;Tuberculosis	1/234	2/629	0.60601196925663	0.726707204011446	0.726707204011446	pos_3175	1
D	Tryptophan metabolism;Metabolic pathways	1/234	2/629	0.60601196925663	0.726707204011446	0.726707204011446	pos_5111	1
D	Tryptophan metabolism;Metabolic pathways;Biosynthesis of secondary metabolites;2-Oxocarboxylic acid metabolism	1/234	2/629	0.60601196925663	0.726707204011446	0.726707204011446	pos_2549	1
D	Tyrosine metabolism	1/234	2/629	0.60601196925663	0.726707204011446	0.726707204011446	pos_2085	1
D	Ubiquinone and other terpenoid-quinone biosynthesis;Metabolic pathways;Biosynthesis of secondary metabolites	1/234	2/629	0.60601196925663	0.726707204011446	0.726707204011446	pos_4489	1
D	Sesquiterpenoid and triterpenoid biosynthesis;Biosynthesis of secondary metabolites	2/234	5/629	0.613772976361019	0.726707204011446	0.726707204011446	pos_2771/pos_3053	2
D	Ubiquinone and other terpenoid-quinone biosynthesis;Metabolic pathways;Biosynthesis of secondary metabolites;Biosynthesis of cofactors	2/234	5/629	0.613772976361019	0.726707204011446	0.726707204011446	pos_2535/pos_2914	2
D	Steroid biosynthesis;Metabolic pathways;Biosynthesis of secondary metabolites	4/234	11/629	0.63540758608767	0.746351767785517	0.746351767785517	pos_1268/pos_2651/pos_5145/pos_5202	4
D	Indole alkaloid biosynthesis;Metabolic pathways;Biosynthesis of secondary metabolites	2/234	6/629	0.721865821301621	0.834657355879999	0.834657355879999	pos_367/pos_5080	2
D	Porphyrin metabolism;Biosynthesis of secondary metabolites	2/234	6/629	0.721865821301621	0.834657355879999	0.834657355879999	pos_4529/pos_4732	2
D	Arachidonic acid metabolism	1/234	3/629	0.75305056446229	0.83798107925127	0.83798107925127	pos_3419	1
D	Biosynthesis of 12-, 14- and 16-membered macrolides;Type I polyketide structures;Metabolic pathways;Biosynthesis of secondary metabolites	1/234	3/629	0.75305056446229	0.83798107925127	0.83798107925127	pos_5287	1
D	Biosynthesis of various other secondary metabolites;Metabolic pathways;Biosynthesis of secondary metabolites	1/234	3/629	0.75305056446229	0.83798107925127	0.83798107925127	pos_4703	1
D	Sphingolipid metabolism	1/234	3/629	0.75305056446229	0.83798107925127	0.83798107925127	pos_3478	1
D	Ubiquinone and other terpenoid-quinone biosynthesis;Biosynthesis of secondary metabolites	1/234	3/629	0.75305056446229	0.83798107925127	0.83798107925127	pos_2205	1
D	Metabolic pathways	4/234	13/629	0.776966572408467	0.858142184451143	0.858142184451143	pos_3326/pos_3888/pos_4255/pos_5192	4
D	Indole diterpene alkaloid biosynthesis;Biosynthesis of secondary metabolites	2/234	7/629	0.803273787346774	0.880626077980167	0.880626077980167	pos_4168/pos_4834	2
D	Neomycin, kanamycin and gentamicin biosynthesis;Biosynthesis of secondary metabolites	7/234	23/629	0.815890122218466	0.887329000383434	0.887329000383434	pos_2267/pos_2710/pos_3429/pos_3825/pos_436/pos_4914/pos_728	7
D	Diterpenoid biosynthesis;Metabolic pathways;Biosynthesis of secondary metabolites	1/234	4/629	0.845360736851785	0.887329000383434	0.887329000383434	pos_4830	1
D	Nonribosomal peptide structures	1/234	4/629	0.845360736851785	0.887329000383434	0.887329000383434	pos_999	1
D	Quorum sensing	1/234	4/629	0.845360736851785	0.887329000383434	0.887329000383434	pos_399	1
D	Sphingolipid metabolism;Metabolic pathways	1/234	4/629	0.845360736851785	0.887329000383434	0.887329000383434	pos_3274	1
D	Tryptophan metabolism	1/234	4/629	0.845360736851785	0.887329000383434	0.887329000383434	pos_2495	1
D	Arginine and proline metabolism;Metabolic pathways	2/234	8/629	0.862824630675624	0.899282009436566	0.899282009436566	pos_2417/pos_3867	2
D	Biosynthesis of 12-, 14- and 16-membered macrolides;Biosynthesis of secondary metabolites	1/234	5/629	0.903257676974477	0.934840113232326	0.934840113232326	pos_1049	1
D	alpha-Linolenic acid metabolism	1/234	6/629	0.939536048109048	0.958974724966477	0.958974724966477	pos_3473	1
D	Carotenoid biosynthesis	1/234	6/629	0.939536048109048	0.958974724966477	0.958974724966477	pos_957	1
D	Biosynthesis of various antibiotics;Metabolic pathways;Biosynthesis of secondary metabolites	2/234	11/629	0.95632139889693	0.968792318949718	0.968792318949718	pos_1227/pos_386	2
D	Type I polyketide structures	1/234	7/629	0.96224642490276	0.968792318949718	0.968792318949718	pos_580	1
D	Biosynthesis of secondary metabolites	3/234	20/629	0.993450403576324	0.993450403576324	0.993450403576324	pos_2360/pos_251/pos_4330	3
E	Drug metabolism - other enzymes	4/222	6/629	0.119556783434135	0.613895367760226	0.613895367760226	pos_2339/pos_2399/pos_291/pos_421	4
E	Caprolactam degradation;Microbial metabolism in diverse environments	2/222	2/629	0.124203821656051	0.613895367760226	0.613895367760226	pos_2465/pos_2722	2
E	Chlorocyclohexane and chlorobenzene degradation;Microbial metabolism in diverse environments	2/222	2/629	0.124203821656051	0.613895367760226	0.613895367760226	pos_1917/pos_4524	2
E	Folate biosynthesis	2/222	2/629	0.124203821656051	0.613895367760226	0.613895367760226	pos_2572/pos_4424	2
E	Histidine metabolism;Metabolic pathways;Biosynthesis of secondary metabolites;Biosynthesis of amino acids	2/222	2/629	0.124203821656051	0.613895367760226	0.613895367760226	pos_1921/pos_2530	2
E	Indole diterpene alkaloid biosynthesis	2/222	2/629	0.124203821656051	0.613895367760226	0.613895367760226	pos_4359/pos_4612	2
E	Pyrimidine metabolism;Metabolic pathways;Nucleotide metabolism	2/222	2/629	0.124203821656051	0.613895367760226	0.613895367760226	pos_1072/pos_1860	2
E	Linoleic acid metabolism	3/222	4/629	0.128582735608276	0.613895367760226	0.613895367760226	pos_3174/pos_3312/pos_3639	3
E	Purine metabolism;Metabolic pathways;Biosynthesis of secondary metabolites	3/222	4/629	0.128582735608276	0.613895367760226	0.613895367760226	pos_2289/pos_2351/pos_4006	3
E	Quorum sensing	3/222	4/629	0.128582735608276	0.613895367760226	0.613895367760226	pos_1119/pos_2053/pos_399	3
E	Neomycin, kanamycin and gentamicin biosynthesis;Biosynthesis of secondary metabolites	11/222	23/629	0.145104476630421	0.613895367760226	0.613895367760226	pos_2594/pos_2754/pos_3075/pos_3304/pos_3429/pos_3551/pos_3819/pos_3825/pos_4055/pos_4277/pos_4945	11
E	Biosynthesis of various antibiotics;Metabolic pathways;Biosynthesis of secondary metabolites	6/222	11/629	0.151667328128389	0.613895367760226	0.613895367760226	pos_1227/pos_2517/pos_3394/pos_386/pos_4122/pos_5178	6
E	Carotenoid biosynthesis;Biosynthesis of secondary metabolites	4/222	7/629	0.203543903324761	0.613895367760226	0.613895367760226	pos_2484/pos_3530/pos_5297/pos_989	4
E	Sesquiterpenoid and triterpenoid biosynthesis	3/222	5/629	0.23901791515071	0.613895367760226	0.613895367760226	pos_1060/pos_2291/pos_2644	3
E	Cyanoamino acid metabolism;Metabolic pathways;Biosynthesis of secondary metabolites	2/222	3/629	0.285450888367415	0.613895367760226	0.613895367760226	pos_2074/pos_2733	2
E	Naphthalene degradation;Microbial metabolism in diverse environments	2/222	3/629	0.285450888367415	0.613895367760226	0.613895367760226	pos_2183/pos_5150	2
E	Arginine and proline metabolism;Metabolic pathways	4/222	8/629	0.299008362750279	0.613895367760226	0.613895367760226	pos_2073/pos_2514/pos_3455/pos_4351	4
E	Metabolic pathways;Biosynthesis of secondary metabolites	10/222	24/629	0.321625846124927	0.613895367760226	0.613895367760226	pos_222/pos_2456/pos_2770/pos_2888/pos_299/pos_3833/pos_4409/pos_4639/pos_4969/pos_5138	10
E	alpha-Linolenic acid metabolism;Metabolic pathways;Biosynthesis of secondary metabolites	1/222	1/629	0.352941176470588	0.613895367760226	0.613895367760226	pos_2808	1
E	Arachidonic acid metabolism;Linoleic acid metabolism;Biosynthesis of unsaturated fatty acids;Metabolic pathways;Leishmaniasis;Amoebiasis	1/222	1/629	0.352941176470588	0.613895367760226	0.613895367760226	pos_3184	1
E	Arginine and proline metabolism;beta-Alanine metabolism;Glutathione metabolism;Pantothenate and CoA biosynthesis;Metabolic pathways;Biosynthesis of cofactors	1/222	1/629	0.352941176470588	0.613895367760226	0.613895367760226	pos_3291	1
E	Arginine and proline metabolism;Carbapenem biosynthesis;Prodigiosin biosynthesis;Novobiocin biosynthesis;Staurosporine biosynthesis;D-Amino acid metabolism;Aminoacyl-tRNA biosynthesis;Metabolic pathways;Biosynthesis of secondary metabolites;Biosynthesis of amino acids;ABC transporters	1/222	1/629	0.352941176470588	0.613895367760226	0.613895367760226	pos_2757	1
E	Arginine biosynthesis;Arginine and proline metabolism;Metabolic pathways;Biosynthesis of secondary metabolites;2-Oxocarboxylic acid metabolism;Biosynthesis of amino acids	1/222	1/629	0.352941176470588	0.613895367760226	0.613895367760226	pos_4291	1
E	Biosynthesis of various other secondary metabolites;Biosynthesis of various antibiotics;Metabolic pathways;Biosynthesis of secondary metabolites	1/222	1/629	0.352941176470588	0.613895367760226	0.613895367760226	pos_2760	1
E	Bisphenol degradation;Microbial metabolism in diverse environments	1/222	1/629	0.352941176470588	0.613895367760226	0.613895367760226	pos_5252	1
E	Caffeine metabolism;Metabolic pathways;Biosynthesis of secondary metabolites	1/222	1/629	0.352941176470588	0.613895367760226	0.613895367760226	pos_2109	1
E	Caprolactam degradation	1/222	1/629	0.352941176470588	0.613895367760226	0.613895367760226	pos_2000	1
E	Carbapenem biosynthesis;Biosynthesis of secondary metabolites	1/222	1/629	0.352941176470588	0.613895367760226	0.613895367760226	pos_4071	1
E	Carbapenem biosynthesis;Pantothenate and CoA biosynthesis;Metabolic pathways;Biosynthesis of secondary metabolites;Biosynthesis of cofactors	1/222	1/629	0.352941176470588	0.613895367760226	0.613895367760226	pos_2278	1
E	Chlorocyclohexane and chlorobenzene degradation;Benzoate degradation;Metabolic pathways;Microbial metabolism in diverse environments;Degradation of aromatic compounds	1/222	1/629	0.352941176470588	0.613895367760226	0.613895367760226	pos_1221	1
E	Cutin, suberine and wax biosynthesis;Biosynthesis of unsaturated fatty acids	1/222	1/629	0.352941176470588	0.613895367760226	0.613895367760226	pos_5333	1
E	Cyanoamino acid metabolism;Biosynthesis of secondary metabolites	1/222	1/629	0.352941176470588	0.613895367760226	0.613895367760226	pos_2292	1
E	Cysteine and methionine metabolism;Glutathione metabolism;Metabolic pathways;Biosynthesis of cofactors;ABC transporters	1/222	1/629	0.352941176470588	0.613895367760226	0.613895367760226	pos_2007	1
E	Fatty acid degradation;Fatty acid metabolism	1/222	1/629	0.352941176470588	0.613895367760226	0.613895367760226	pos_896	1
E	Fructose and mannose metabolism;Amino sugar and nucleotide sugar metabolism;Metabolic pathways;Biosynthesis of nucleotide sugars	1/222	1/629	0.352941176470588	0.613895367760226	0.613895367760226	pos_2571	1
E	Galactose metabolism	1/222	1/629	0.352941176470588	0.613895367760226	0.613895367760226	pos_4008	1
E	Galactose metabolism;Metabolic pathways	1/222	1/629	0.352941176470588	0.613895367760226	0.613895367760226	pos_339	1
E	Glycine, serine and threonine metabolism;Arginine and proline metabolism;Metabolic pathways	1/222	1/629	0.352941176470588	0.613895367760226	0.613895367760226	pos_3144	1
E	Glycolysis / Gluconeogenesis;Phosphotransferase system (PTS)	1/222	1/629	0.352941176470588	0.613895367760226	0.613895367760226	pos_2394	1
E	Glyoxylate and dicarboxylate metabolism	1/222	1/629	0.352941176470588	0.613895367760226	0.613895367760226	pos_1847	1
E	Histidine metabolism;beta-Alanine metabolism;Metabolic pathways	1/222	1/629	0.352941176470588	0.613895367760226	0.613895367760226	pos_2999	1
E	Limonene and pinene degradation;Biosynthesis of secondary metabolites;Degradation of aromatic compounds	1/222	1/629	0.352941176470588	0.613895367760226	0.613895367760226	pos_2680	1
E	Lipopolysaccharide biosynthesis;Metabolic pathways	1/222	1/629	0.352941176470588	0.613895367760226	0.613895367760226	pos_271	1
E	Lipopolysaccharide biosynthesis;Metabolic pathways;Biosynthesis of nucleotide sugars	1/222	1/629	0.352941176470588	0.613895367760226	0.613895367760226	pos_1954	1
E	Methane metabolism;Metabolic pathways;Microbial metabolism in diverse environments;2-Oxocarboxylic acid metabolism	1/222	1/629	0.352941176470588	0.613895367760226	0.613895367760226	pos_3398	1
E	Methane metabolism;Metabolic pathways;Microbial metabolism in diverse environments;2-Oxocarboxylic acid metabolism;Biosynthesis of cofactors	1/222	1/629	0.352941176470588	0.613895367760226	0.613895367760226	pos_3407	1
E	Methane metabolism;Metabolic pathways;Microbial metabolism in diverse environments;Biosynthesis of cofactors	1/222	1/629	0.352941176470588	0.613895367760226	0.613895367760226	pos_1861	1
E	Monobactam biosynthesis;Metabolic pathways;Biosynthesis of secondary metabolites	1/222	1/629	0.352941176470588	0.613895367760226	0.613895367760226	pos_237	1
E	Naphthalene degradation;Microbial metabolism in diverse environments;Degradation of aromatic compounds	1/222	1/629	0.352941176470588	0.613895367760226	0.613895367760226	pos_2122	1
E	Penicillin and cephalosporin biosynthesis;Biosynthesis of secondary metabolites	1/222	1/629	0.352941176470588	0.613895367760226	0.613895367760226	pos_2485	1
E	Pentose and glucuronate interconversions	1/222	1/629	0.352941176470588	0.613895367760226	0.613895367760226	pos_3467	1
E	Pentose and glucuronate interconversions;Amino sugar and nucleotide sugar metabolism;Metabolic pathways	1/222	1/629	0.352941176470588	0.613895367760226	0.613895367760226	pos_2486	1
E	Pentose phosphate pathway;Metabolic pathways;Microbial metabolism in diverse environments;Phosphotransferase system (PTS)	1/222	1/629	0.352941176470588	0.613895367760226	0.613895367760226	pos_2656	1
E	Phenazine biosynthesis;Biosynthesis of secondary metabolites;Quorum sensing;Biofilm formation - Pseudomonas aeruginosa	1/222	1/629	0.352941176470588	0.613895367760226	0.613895367760226	pos_613	1
E	Phenylalanine, tyrosine and tryptophan biosynthesis;Novobiocin biosynthesis;Biosynthesis of various alkaloids;Biosynthesis of various antibiotics;Biosynthesis of various plant secondary metabolites;Metabolic pathways;Biosynthesis of secondary metabolites;Biosynthesis of amino acids;Biosynthesis of cofactors	1/222	1/629	0.352941176470588	0.613895367760226	0.613895367760226	pos_2533	1
E	Phosphonate and phosphinate metabolism	1/222	1/629	0.352941176470588	0.613895367760226	0.613895367760226	pos_5227	1
E	Phosphonate and phosphinate metabolism;Metabolic pathways	1/222	1/629	0.352941176470588	0.613895367760226	0.613895367760226	pos_357	1
E	Polycyclic aromatic hydrocarbon degradation;Metabolic pathways;Microbial metabolism in diverse environments;Degradation of aromatic compounds	1/222	1/629	0.352941176470588	0.613895367760226	0.613895367760226	pos_1926	1
E	Purine metabolism;Caffeine metabolism;Metabolic pathways;Biosynthesis of secondary metabolites;Nucleotide metabolism;ABC transporters	1/222	1/629	0.352941176470588	0.613895367760226	0.613895367760226	pos_2366	1
E	Purine metabolism;Metabolic pathways	1/222	1/629	0.352941176470588	0.613895367760226	0.613895367760226	pos_2693	1
E	Riboflavin metabolism;Porphyrin metabolism;Metabolic pathways;Biosynthesis of cofactors	1/222	1/629	0.352941176470588	0.613895367760226	0.613895367760226	pos_1271	1
E	Secondary bile acid biosynthesis;Taurine and hypotaurine metabolism;Metabolic pathways	1/222	1/629	0.352941176470588	0.613895367760226	0.613895367760226	pos_2450	1
E	Sesquiterpenoid and triterpenoid biosynthesis;Metabolic pathways;Biosynthesis of secondary metabolites	1/222	1/629	0.352941176470588	0.613895367760226	0.613895367760226	pos_4776	1
E	Sphingolipid metabolism;Metabolic pathways;Tuberculosis	1/222	1/629	0.352941176470588	0.613895367760226	0.613895367760226	pos_2802	1
E	Starch and sucrose metabolism;Metabolic pathways;ABC transporters;Phosphotransferase system (PTS)	1/222	1/629	0.352941176470588	0.613895367760226	0.613895367760226	pos_312	1
E	Staurosporine biosynthesis;Biosynthesis of secondary metabolites	1/222	1/629	0.352941176470588	0.613895367760226	0.613895367760226	pos_4150	1
E	Steroid biosynthesis;Metabolic pathways	1/222	1/629	0.352941176470588	0.613895367760226	0.613895367760226	pos_2926	1
E	Steroid biosynthesis;Metabolic pathways;Tuberculosis	1/222	1/629	0.352941176470588	0.613895367760226	0.613895367760226	pos_3382	1
E	Steroid degradation;Microbial metabolism in diverse environments	1/222	1/629	0.352941176470588	0.613895367760226	0.613895367760226	pos_3600	1
E	Streptomycin biosynthesis;Metabolic pathways;Biosynthesis of secondary metabolites	1/222	1/629	0.352941176470588	0.613895367760226	0.613895367760226	pos_327	1
E	Styrene degradation;Metabolic pathways;Microbial metabolism in diverse environments;Degradation of aromatic compounds	1/222	1/629	0.352941176470588	0.613895367760226	0.613895367760226	pos_4493	1
E	Taurine and hypotaurine metabolism	1/222	1/629	0.352941176470588	0.613895367760226	0.613895367760226	pos_376	1
E	Teichoic acid biosynthesis;Glycerophospholipid metabolism	1/222	1/629	0.352941176470588	0.613895367760226	0.613895367760226	pos_425	1
E	Toluene degradation;Microbial metabolism in diverse environments	1/222	1/629	0.352941176470588	0.613895367760226	0.613895367760226	pos_1916	1
E	Tyrosine metabolism;Chlorocyclohexane and chlorobenzene degradation;Benzoate degradation;Aminobenzoate degradation;Metabolic pathways;Microbial metabolism in diverse environments;Degradation of aromatic compounds	1/222	1/629	0.352941176470588	0.613895367760226	0.613895367760226	pos_3308	1
E	Tyrosine metabolism;Metabolic pathways	1/222	1/629	0.352941176470588	0.613895367760226	0.613895367760226	pos_4586	1
E	Ubiquinone and other terpenoid-quinone biosynthesis;Biosynthesis of siderophore group nonribosomal peptides;Metabolic pathways;Biosynthesis of secondary metabolites;Biosynthesis of cofactors	1/222	1/629	0.352941176470588	0.613895367760226	0.613895367760226	pos_2497	1
E	2-Oxocarboxylic acid metabolism	3/222	6/629	0.358479046867285	0.613895367760226	0.613895367760226	pos_1101/pos_1261/pos_2214	3
E	Carotenoid biosynthesis	3/222	6/629	0.358479046867285	0.613895367760226	0.613895367760226	pos_4625/pos_5272/pos_939	3
E	Indole alkaloid biosynthesis;Metabolic pathways;Biosynthesis of secondary metabolites	3/222	6/629	0.358479046867285	0.613895367760226	0.613895367760226	pos_2991/pos_367/pos_5080	3
E	Biosynthesis of type II polyketide products;Biosynthesis of secondary metabolites	4/222	9/629	0.398131524485504	0.673382948821161	0.673382948821161	pos_2055/pos_2427/pos_264/pos_324	4
E	Amino sugar and nucleotide sugar metabolism;O-Antigen nucleotide sugar biosynthesis;Metabolic pathways;Biosynthesis of nucleotide sugars	2/222	4/629	0.442319041126554	0.70462451900393	0.70462451900393	pos_230/pos_382	2
E	Diterpenoid biosynthesis;Metabolic pathways;Biosynthesis of secondary metabolites	2/222	4/629	0.442319041126554	0.70462451900393	0.70462451900393	pos_3631/pos_5215	2
E	Indole alkaloid biosynthesis;Biosynthesis of secondary metabolites	2/222	4/629	0.442319041126554	0.70462451900393	0.70462451900393	pos_3461/pos_4362	2
E	Nonribosomal peptide structures	2/222	4/629	0.442319041126554	0.70462451900393	0.70462451900393	pos_1038/pos_716	2
E	Tryptophan metabolism	2/222	4/629	0.442319041126554	0.70462451900393	0.70462451900393	pos_2364/pos_2365	2
E	Arachidonic acid metabolism;Metabolic pathways	3/222	7/629	0.474680404524179	0.730687813705758	0.730687813705758	pos_3276/pos_3668/pos_3970	3
E	Indole diterpene alkaloid biosynthesis;Biosynthesis of secondary metabolites	3/222	7/629	0.474680404524179	0.730687813705758	0.730687813705758	pos_4198/pos_4390/pos_737	3
E	Type I polyketide structures	3/222	7/629	0.474680404524179	0.730687813705758	0.730687813705758	pos_4722/pos_4947/pos_580	3
E	Sesquiterpenoid and triterpenoid biosynthesis;Biosynthesis of secondary metabolites	2/222	5/629	0.57785312511045	0.737869988759835	0.737869988759835	pos_3518/pos_875	2
E	alpha-Linolenic acid metabolism;Biosynthesis of unsaturated fatty acids;Metabolic pathways;Biosynthesis of secondary metabolites	1/222	2/629	0.581678531285126	0.737869988759835	0.737869988759835	pos_4498	1
E	Amino sugar and nucleotide sugar metabolism;Metabolic pathways;Biosynthesis of nucleotide sugars	1/222	2/629	0.581678531285126	0.737869988759835	0.737869988759835	pos_1869	1
E	Biosynthesis of siderophore group nonribosomal peptides;Biosynthesis of secondary metabolites	1/222	2/629	0.581678531285126	0.737869988759835	0.737869988759835	pos_390	1
E	Biosynthesis of type II polyketide products	1/222	2/629	0.581678531285126	0.737869988759835	0.737869988759835	pos_263	1
E	Cutin, suberine and wax biosynthesis;Metabolic pathways	1/222	2/629	0.581678531285126	0.737869988759835	0.737869988759835	pos_3879	1
E	Fatty acid biosynthesis;Lipoic acid metabolism;Metabolic pathways;Biosynthesis of cofactors	1/222	2/629	0.581678531285126	0.737869988759835	0.737869988759835	pos_2658	1
E	Folate biosynthesis;Biosynthesis of cofactors	1/222	2/629	0.581678531285126	0.737869988759835	0.737869988759835	pos_3393	1
E	Folate biosynthesis;Metabolic pathways;Biosynthesis of cofactors	1/222	2/629	0.581678531285126	0.737869988759835	0.737869988759835	pos_3306	1
E	Glyoxylate and dicarboxylate metabolism;Metabolic pathways	1/222	2/629	0.581678531285126	0.737869988759835	0.737869988759835	pos_1820	1
E	Histidine metabolism	1/222	2/629	0.581678531285126	0.737869988759835	0.737869988759835	pos_4564	1
E	Histidine metabolism;Metabolic pathways	1/222	2/629	0.581678531285126	0.737869988759835	0.737869988759835	pos_3095	1
E	Limonene and pinene degradation;Biosynthesis of secondary metabolites	1/222	2/629	0.581678531285126	0.737869988759835	0.737869988759835	pos_5366	1
E	Linoleic acid metabolism;Biosynthesis of unsaturated fatty acids;Metabolic pathways	1/222	2/629	0.581678531285126	0.737869988759835	0.737869988759835	pos_4018	1
E	Nitrotoluene degradation;Microbial metabolism in diverse environments	1/222	2/629	0.581678531285126	0.737869988759835	0.737869988759835	pos_4651	1
E	Polycyclic aromatic hydrocarbon degradation;Microbial metabolism in diverse environments	1/222	2/629	0.581678531285126	0.737869988759835	0.737869988759835	pos_2064	1
E	Purine metabolism;Histidine metabolism;Metabolic pathways;Biosynthesis of secondary metabolites	1/222	2/629	0.581678531285126	0.737869988759835	0.737869988759835	pos_2429	1
E	Secondary bile acid biosynthesis	1/222	2/629	0.581678531285126	0.737869988759835	0.737869988759835	pos_4705	1
E	Tryptophan metabolism;Metabolic pathways	1/222	2/629	0.581678531285126	0.737869988759835	0.737869988759835	pos_5111	1
E	alpha-Linolenic acid metabolism	2/222	6/629	0.687540164232032	0.814894553448149	0.814894553448149	pos_1087/pos_3117	2
E	Cutin, suberine and wax biosynthesis	2/222	6/629	0.687540164232032	0.814894553448149	0.814894553448149	pos_3765/pos_3979	2
E	Acarbose and validamycin biosynthesis;Biosynthesis of secondary metabolites	1/222	3/629	0.72979235274398	0.814894553448149	0.814894553448149	pos_738	1
E	Biosynthesis of 12-, 14- and 16-membered macrolides;Type I polyketide structures;Metabolic pathways;Biosynthesis of secondary metabolites	1/222	3/629	0.72979235274398	0.814894553448149	0.814894553448149	pos_4011	1
E	Biosynthesis of various other secondary metabolites;Metabolic pathways;Biosynthesis of secondary metabolites	1/222	3/629	0.72979235274398	0.814894553448149	0.814894553448149	pos_4703	1
E	Biosynthesis of various plant secondary metabolites;Metabolic pathways;Biosynthesis of secondary metabolites	1/222	3/629	0.72979235274398	0.814894553448149	0.814894553448149	pos_5386	1
E	Fructose and mannose metabolism;Metabolic pathways;Microbial metabolism in diverse environments	1/222	3/629	0.72979235274398	0.814894553448149	0.814894553448149	pos_2464	1
E	Methane metabolism;Metabolic pathways;Microbial metabolism in diverse environments	1/222	3/629	0.72979235274398	0.814894553448149	0.814894553448149	pos_2737	1
E	Nicotinate and nicotinamide metabolism;Metabolic pathways;Microbial metabolism in diverse environments	1/222	3/629	0.72979235274398	0.814894553448149	0.814894553448149	pos_485	1
E	Porphyrin metabolism	1/222	3/629	0.72979235274398	0.814894553448149	0.814894553448149	pos_1019	1
E	Prodigiosin biosynthesis;Metabolic pathways;Biosynthesis of secondary metabolites	1/222	3/629	0.72979235274398	0.814894553448149	0.814894553448149	pos_2466	1
E	Purine metabolism;Metabolic pathways;Nucleotide metabolism;ABC transporters	1/222	3/629	0.72979235274398	0.814894553448149	0.814894553448149	pos_2758	1
E	Pyrimidine metabolism;Metabolic pathways;Nucleotide metabolism;ABC transporters	1/222	3/629	0.72979235274398	0.814894553448149	0.814894553448149	pos_2220	1
E	Sphingolipid metabolism	1/222	3/629	0.72979235274398	0.814894553448149	0.814894553448149	pos_3478	1
E	Metabolic pathways	4/222	13/629	0.731620657475345	0.814894553448149	0.814894553448149	pos_2696/pos_3888/pos_4658/pos_904	4
E	Steroid biosynthesis;Metabolic pathways;Biosynthesis of secondary metabolites	3/222	11/629	0.807821126540365	0.883667970493134	0.883667970493134	pos_2651/pos_4009/pos_5202	3
E	Biosynthesis of secondary metabolites;2-Oxocarboxylic acid metabolism	1/222	4/629	0.825616789949789	0.883667970493134	0.883667970493134	pos_3242	1
E	Folate biosynthesis;Metabolic pathways	1/222	4/629	0.825616789949789	0.883667970493134	0.883667970493134	pos_555	1
E	Purine metabolism;Metabolic pathways;Nucleotide metabolism	1/222	4/629	0.825616789949789	0.883667970493134	0.883667970493134	pos_1938	1
E	Sphingolipid metabolism;Metabolic pathways	1/222	4/629	0.825616789949789	0.883667970493134	0.883667970493134	pos_4001	1
E	Diterpenoid biosynthesis;Biosynthesis of secondary metabolites	3/222	12/629	0.856042346451254	0.909130243905596	0.909130243905596	pos_3402/pos_3640/pos_4634	3
E	Biosynthesis of ansamycins;Biosynthesis of secondary metabolites	2/222	9/629	0.88426265204807	0.910814778830653	0.910814778830653	pos_2481/pos_2753	2
E	alpha-Linolenic acid metabolism;Biosynthesis of secondary metabolites	1/222	5/629	0.887557706159624	0.910814778830653	0.910814778830653	pos_2834	1
E	Biosynthesis of 12-, 14- and 16-membered macrolides;Biosynthesis of secondary metabolites	1/222	5/629	0.887557706159624	0.910814778830653	0.910814778830653	pos_3106	1
E	Ubiquinone and other terpenoid-quinone biosynthesis;Metabolic pathways;Biosynthesis of secondary metabolites;Biosynthesis of cofactors	1/222	5/629	0.887557706159624	0.910814778830653	0.910814778830653	pos_2914	1
E	Biosynthesis of secondary metabolites	5/222	20/629	0.890869929659179	0.910814778830653	0.910814778830653	pos_1044/pos_251/pos_3406/pos_3995/pos_4330	5
E	Biosynthesis of 12-, 14- and 16-membered macrolides	1/222	9/629	0.980734584133158	0.987945867840019	0.98794586784002	pos_5046	1
E	Biosynthesis of unsaturated fatty acids	1/222	9/629	0.980734584133158	0.987945867840019	0.98794586784002	pos_3985	1
E	Biosynthesis of 12-, 14- and 16-membered macrolides;Metabolic pathways;Biosynthesis of secondary metabolites	2/222	20/629	0.998260941480287	0.998260941480287	0.998260941480286	pos_3313/pos_3415	2
